# Supplementary material for: Critical Assessment of Metagenome Interpretation: the second round of challenges
Source: Nat Methods. 2022 Apr 8;19(4):429–40. doi: 10.1038/s41592-022-01431-4 (PMC9007738; doi:10.1038/s41592-022-01431-4)
Supplement: Supplementary file 3 — Supplementary Tables 1–40. [file 41592_2022_1431_MOESM3_ESM.xlsx]

## Sheet: S Table 1
Supplementary Table 1: Summary and statistics of CAMI 2 simulated datasets. Scripts to reproduce the simulations are provided at https://github.com/CAMI-challenge/second_challenge_evaluation/tree/master/scripts/data_generation.
Data set	Marine	Strain madness	Plant-associated
Number of samples	2 x 10	2 x 100	3 x 21
Description	Simulated short read and long read shotgun metagenome data from samples at different seafloor locations of a marine environment	Simulated long read and short read shotgun metagenome data, including a large amount of strain-level variation	Simulated short read and long read shotgun metagenome data from samples taken from a plant rhizosphere environment
Data set size (per simulation)	50 Gb each	200 Gb each	105 Gb each
Sample sizes	5 Gb	2 Gb	5 Gb
Genomes	777 (474 unique, 303 common)	408 (13 unique, 395 common)	495 (414 unique, 81 common)
Public/New genomes	622 public, 155 new	0 public, 408 new	286 public (230 bacteria, 55 funghi, A. thaliana), 209 new
Circular elements (plasmids, viruses and other circular elements)	200	0	399
Used simulators	ART, NanoSim	ART, NanoSim	ART, NanoSim, PBsim
Short read insert size mean, standard deviation	270 bp, 27 bp	270 bp, 27 bp	270 bp, 27 bp
Short read length	150 bp	150 bp	150 bp
Long read size mean	7408 bp	7408 bp	7408 bp
			3000 bp (sd 1000 bp)

## Sheet: S Table 2
Method type	Dataset	ID or name used in manuscript	Method	Version	DockerID,pip,conda,repository	Anonymous name	Description	Command or parameters
Assembler	Marine hybrid pooled samples	A-STAR	A-STAR		https://github.com/broodkin/CAMI2.git	suspicious_fermi_3	co assembly of sample 0 to 9, using both long and short reads (contigs)	docker run -v /path/to/raw/reads/:/rawdata/ -v /path/to/store/longreads/:/long_reads/ -v /path/to/store/deinterleaved/shortreads/:/short_reads/ -v /path/to/output/:/outdata/ -i -t cami2019 python /SCRIPT/start_pipeline.py -d marine -co yes
Assembler	Marine hybrid pooled samples	-	A-STAR		https://github.com/broodkin/CAMI2.git	suspicious_fermi_3	co assembly of sample 0 to 9, using both long and short reads (scaffolds)	docker run -v /path/to/raw/reads/:/rawdata/ -v /path/to/store/longreads/:/long_reads/ -v /path/to/store/deinterleaved/shortreads/:/short_reads/ -v /path/to/output/:/outdata/ -i -t cami2019 python /SCRIPT/start_pipeline.py -d marine -co yes
Assembler	Marine hybrid single samples (0-5)	-	A-STAR		https://github.com/broodkin/CAMI2.git	suspicious_fermi_2	co assembly of sample 0 to 9, using both long and short reads	docker run -v /path/to/raw/reads/:/rawdata/ -v /path/to/store/longreads/:/long_reads/ -v /path/to/store/deinterleaved/shortreads/:/short_reads/ -v /path/to/output/:/outdata/ -i -t cami2019 python /SCRIPT/start_pipeline.py -d marine -co no
Assembler	Marine short-read pooled samples	ABySS	ABySS	2.1.5	https://github.com/bcgsc/abyss	insane_jones_0	The assembly was performed on pooled samples by ABySS.
Assembler	Marine long-read pooled samples	Flye	Flye	2.4.1	https://github.com/fenderglass/Flye	agry_franklin_0	Fast and accurate de novo assembler for single molecule sequencing reads	flye --pacbio-raw marmgCAMI2_long_read_sample_0_reads.fq marmgCAMI2_long_read_sample_1_reads.fq marmgCAMI2_long_read_sample_2_reads.fq marmgCAMI2_long_read_sample_3_reads.fq marmgCAMI2_long_read_sample_4_reads.fq marmgCAMI2_long_read_sample_5_reads.fq marmgCAMI2_long_read_sample_6_reads.fq marmgCAMI2_long_read_sample_7_reads.fq marmgCAMI2_long_read_sample_8_reads.fq marmgCAMI2_long_read_sample_9_…
Assembler	Marine hybrid pooled samples	GATB	GATB	1.0	https://github.com/GATB/gatb-pipeline	romantic_galileo_0	Short and long reads were used. Long reads were assembled using miniasm. Short reads were assembled using gatb-pipeline. Reconciliation was performed by a custom Python script.	see tools/hybrid_metagenome_assembly_cami2.txt in gatb-pipeline repository
Assembler	Marine short-read pooled samples	-	HipMer	1.0	https://sourceforge.net/projects/hipmer/	tender_brattain_0	HipMer, version v1.0-627-g52b174b5, was executed on 332947754 reads and 98 GB of fastq for 4713 seconds in a job over 64 nodes (4096 threads) using the Metagenome with cgraph workflow. These are the results running the ono module after the cgraph module	hipmer --meta --cgraph -k 21,31,55,71 --merge-reads=1 --ono-splints-after-cgraph --interleaved marine_dataset/*short*.fq:i270:s20
Assembler	Marine short-read pooled samples	-	HipMer	1.0	https://sourceforge.net/projects/hipmer/	tender_brattain_4	HipMer, version v1.0-596-ga897df70, was executed on 332947754 reads and 98 GB of fastq for 1575 seconds in a job over 128 nodes (4096 threads) using the Metagenome with cgraph workflow. These are the results running the the cgraph module only	hipmer --meta --cgraph -k 21,31,55,71 --merge-reads=1 --interleaved marine_dataset/*short*.fq:i270:s20
Assembler	Marine short-read pooled samples	HipMer	HipMer	1.0	https://sourceforge.net/projects/hipmer/	tender_brattain_5	HipMer, version v1.0-627-g52b174b5, was executed on 332947754 reads and 98 GB of fastq for 5170 seconds in a job over 64 nodes (4352 threads) using the Metagenome workflow.	hipmer --meta -k 21,31,55,71 --merge-reads=1 --rebuild-config --interleaved marine_dataset/*short*.fq:i270:s20
Assembler	Marine short-read pooled samples	MEGAHIT	MEGAHIT	1.1.2	https://github.com/voutcn/megahit	distracted_lovelace_0	Each sample were passed through trimmomatic, decontaminated with DUK and submitted to Megahit v1.1.2
Assembler	Marine short-read pooled samples	-	MEGAHIT	1.2.7	https://github.com/voutcn/megahit	-		megahit -t {threads} -m 0.8 --k-min 21 --k-max 91 -1 {input.r1} -2 {input.r2} -o {params.megahit_out} --out-prefix {params.prefix}
Assembler	Marine short-read pooled samples	-	MEGAHIT	1.1.4-2	https://github.com/voutcn/megahit	jovial_engelbart_0	megahit assembler	megahit --12 marmgCAMI2_short_read_sample_0_reads.fq,marmgCAMI2_short_read_sample_1_reads.fq,marmgCAMI2_short_read_sample_2_reads.fq,marmgCAMI2_short_read_sample_3_reads.fq,marmgCAMI2_short_read_sample_4_reads.fq,marmgCAMI2_short_read_sample_5_reads.fq,marmgCAMI2_short_read_sample_6_reads.fq,marmgCAMI2_short_read_sample_7_reads.fq,marmgCAMI2_short_read_sample_8_reads.fq,marmgCAMI2_short_read_samp…
Assembler	Marine hybrid single samples (0-4)	-	Metahit_LINKS	??	https://github.com/leoqiang/CAMI2	clever_heisenberg_{0-4}	sample_{0-4} short reads corrected using SPAdes, long reads corrected using FMLRC, assembly Megahit, scaffolding with LINKS	snakemake --snakefile assembly_pipeline.snakefile --core 40 --configfile example_cfg.yaml
Assembler	Marine short-read single samples (0-4)	-	MG-Atlas	2.1.0	github.com/metagenome-atlas/atlas	high_feynman_0	single sample assembly of short read samples 0-4	atlas run assembly --config spades_k="21,33,55,77"
Assembler	Marine hybrid single samples (0-4)	-	MG-Atlas	2.1.0	github.com/metagenome-atlas/atlas	evil_bell_0	Single sample assembly of short read samples 0-4 and long read-samples 0-4	atlas run assembly --config longread_type=pacbio spades_k="21,33,55,77"
Assembler	Marine short-read pooled samples	-	metaSPAdes	3.13.0	https://github.com/ablab/spades	jolly_pike_0		spades.py --meta -t 8 -k 21,33,55,77
Assembler	Marine short-read pooled samples	SPAdes	metaSPAdes	3.13.1	https://github.com/ablab/spades	grave_pike_0		spades.py --meta -t 5 -k 21,33,55,77
Assembler	Marine short-read pooled samples	-	metaSPAdes	3.13.1	https://github.com/ablab/spades	-		metaspades.py -k 21,33,55,77 -1 {input.r1} -2 {input.r2} -m 500 -o {params.outdir} -t {threads}
Assembler	Marine hybrid single samples (0-9)	-	metaSPAdes	3.14-dev	https://github.com/ablab/spades	furious_goodall_21	Marine Dataset Co-assembly	spades.py -1 {left} -2 {right} --pacbio {long} --meta
Assembler	Marine hybrid pooled samples	-	metaSPAdes	3.14-dev	https://github.com/ablab/spades	furious_goodall_{10-15,17-20}	Marine Dataset #{0-9}	spades.py -1 {left} -2 {right} --pacbio {long} --meta
Assembler	Marine hybrid pooled samples	OPERA-MS	OPERA-MS	0.8.3	https://github.com/CSB5/OPERA-MS	-		perl {params.cd}/lib/OPERA-MS-0.8.3/OPERA-MS.pl --short-read1 {input.r1} --short-read2 {input.r2} --num-processors {threads} --long-read {input.long_read} --out-dir {params.outdir}
Assembler	Marine short-read pooled samples	Ray	RayMeta	2.3.1	https://github.com/sebhtml/ray	gloomy_engelbart_0	The assembly was performed on pooled samples by Ray Meta.	mpiexec -n {threads} Ray -k31 -p {input.r1} {input.r2} -o {params.ray_out}
Assembler	Strain hybrid pooled samples	A-STAR	A-STAR		https://github.com/broodkin/CAMI2.git	suspicious_fermi_1	co assembly of sample 0 to 99, using both long and short reads (contigs)	docker run -v /path/to/raw/reads/:/rawdata/ -v /path/to/store/longreads/:/long_reads/ -v /path/to/store/deinterleaved/shortreads/:/short_reads/ -v /path/to/output/:/outdata/ -v /path/to/kraken_db/:/kraken_db/ -i -t cami2019 python /SCRIPT/start_pipeline.py -d strain_madness -co yes
Assembler	Strain hybrid pooled samples	-	A-STAR		https://github.com/broodkin/CAMI2.git	suspicious_fermi_1	co assembly of sample 0 to 99, using both long and short reads (scaffolds)	docker run -v /path/to/raw/reads/:/rawdata/ -v /path/to/store/longreads/:/long_reads/ -v /path/to/store/deinterleaved/shortreads/:/short_reads/ -v /path/to/output/:/outdata/ -v /path/to/kraken_db/:/kraken_db/ -i -t cami2019 python /SCRIPT/start_pipeline.py -d strain_madness -co yes
Assembler	Strain hybrid single samples (0-5)	-	A-STAR		https://github.com/broodkin/CAMI2.git	suspicious_fermi_0	single sample assembly of sample 0 to 5, using both long and short reads	docker run -v /path/to/raw/reads/:/rawdata/ -v /path/to/store/longreads/:/long_reads/ -v /path/to/store/deinterleaved/shortreads/:/short_reads/ -v /path/to/output/:/outdata/ -v /path/to/kraken_db/:/kraken_db/ -i -t cami2019 python /SCRIPT/start_pipeline.py -d strain_madness -co no
Assembler	Strain hybrid pooled samples	GATB	GATB	1.0	https://github.com/GATB/gatb-pipeline	backstabbing_hopper_0	Short and long reads were used. Long reads were assembled using miniasm. Short reads were assembled using gatb-pipeline. Reconciliation was performed by a custom Python script.	see tools/hybrid_metagenome_assembly_cami2.txt in gatb-pipeline repository
Assembler	Strain short-read pooled samples	HipMer	HipMer	1.0	https://sourceforge.net/projects/hipmer/	tender_brattain_1	HipMer, version v1.0-627-g52b174b5, was executed on 1330455402 reads and 394 GB of fastq for 17498 seconds in a job over 64 nodes (4352 threads) using the Metagenome workflow.	hipmer --meta --rebuild-config -k 21,31,55,71 --merge-reads=1 --interleaved strain_dataset/*short*.fq:i270:s20
Assembler	Strain short-read pooled samples	-	HipMer	1.0	https://sourceforge.net/projects/hipmer/	elated_bohr_0	HipMer, version v1.0-596-ga897df70, was executed on 1330455402 reads and 394 GB of fastq for 8529 seconds in a job over 128 nodes (4096 threads) using the Metagenome with cgraph workflow. This is the results from the cgraph module only	hipmer --meta --cgraph -k 21,31,55,71 --merge-reads=1 --interleaved strain_dataset/*short*.fq:i270:s20
Assembler	Strain short-read pooled samples	-	HipMer	1.0	https://sourceforge.net/projects/hipmer/	tender_brattain_3	HipMer, version v1.0-627-g52b174b5, was executed on 1330455402 reads and 394 GB of fastq for 17432 seconds in a job over 64 nodes (4096 threads) using the Metagenome with cgraph workflow. This is the results from the ono module after the cgraph module has executed	hipmer --meta --cgraph -k 21,31,55,71 --merge-reads=1 --ono-splints-after-cgraph --interleaved strain_dataset/*short*.fq:i270:s20
Assembler	Strain short-read pooled samples	-	MEGAHIT	1.1.4-2	https://github.com/voutcn/megahit	jovial_engelbart_1	megahit assembly of strain madness dataset	megahit --12 strmgCAMI2_short_read_sample_0_reads.fq,strmgCAMI2_short_read_sample_1_reads.fq,strmgCAMI2_short_read_sample_2_reads.fq,strmgCAMI2_short_read_sample_3_reads.fq,strmgCAMI2_short_read_sample_4_reads.fq,strmgCAMI2_short_read_sample_5_reads.fq,strmgCAMI2_short_read_sample_6_reads.fq,strmgCAMI2_short_read_sample_7_reads.fq,strmgCAMI2_short_read_sample_8_reads.fq,strmgCAMI2_short_read_samp…
Assembler	Strain short-read pooled samples	MEGAHIT	MEGAHIT	1.1.2	https://github.com/voutcn/megahit	sleepy_tesla_0	Each sample were passed through trimmomatic v0.32, decontaminated with DUK v1.051 and submitted to Megahit v1.1.2
Assembler	Strain hybrid single samples (0-4)	-	Metahit_LINKS		https://github.com/leoqiang/CAMI2	clever_heisenberg_{5-9}	sample_{0-4} short reads corrected using SPAdes, long reads corrected using FMLRC, assembly Megahit, scaffolding with LINKS	snakemake --snakefile assembly_pipeline.snakefile --core 40 --configfile example_cfg.yaml
Assembler	Strain short-read single samples (0-4)	-	MG-Atlas	2.1.0	github.com/metagenome-atlas/atlas	stupefied_almeida_0	single sample assembly of short reads samples 0-4	atlas run assembly --config spades_k="21,33,55,77"
Assembler	Strain hybrid single samples (0-4)	-	MG-Atlas	2.1.0	github.com/metagenome-atlas/atlas	evil_bell_1	Single sample assembly of short read samples 0-4 and long read-samples 0-4	atlas run assembly --config longread_type=pacbio spades_k="21,33,55,77"
Assembler	Strain hybrid single samples (0-9)	-	metaSPAdes	3.14-dev	https://github.com/ablab/spades	furious_goodall_{0-9}	Strain Madness Dataset #0	spades.py -1 {left} -2 {right} --pacbio {long} --meta
Assembler	Strain hybrid pooled samples	-	metaSPAdes	3.14-dev	https://github.com/ablab/spades	furious_goodall_16	Strain Madness Co-assembly	spades.py -1 {left} -2 {right} --pacbio {long} --meta
Assembler	Strain hybrid pooled samples	OPERA-MS	OPERA-MS	0.8.3	https://github.com/CSB5/OPERA-MS	-		perl {params.cd}/lib/OPERA-MS-0.8.3/OPERA-MS.pl --short-read1 {input.r1} --short-read2 {input.r2} --num-processors {threads} --long-read {input.long_read} --out-dir {params.outdir}
Assembler	Plant-associated short-read single samples (0-4)	-	MetaHipMer	1.2.2	https://sourceforge.net/projects/hipmer/	tender_mayer_{2-6}
Assembler	Plant-associated short-read pooled samples	-	MetaHipMer	1.2.2	https://sourceforge.net/projects/hipmer/	tender_mayer_0
Assembler	Plant-associated long-read pooled samples	-	metaFlye	2.8		happy_newton_0	metaFlye is used to assembled all samples combined, using…
Assembler	Plant-associated long-read pooled samples	-	metaFlye	2.8		gloomy_archimedes_0	Assembly of all samples using ONT + PacBio for assembly…
Assembler	Plant-associated long-read pooled samples	-	metaFlye	2.8		high_newton_0	Assembly of all samples using metaFlye in strain-aware…
Assembler	Plant-associated long-read pooled samples	-	metaFlye	2.8		hopeful_sammet_0	Assembly using metaFlye from long reads in strain-aware…
Assembler	Plant-associated short-read pooled samples	-	MetaHipMer 2	2.0.0	https://bitbucket.org/berkeleylab/mhm2/src/master/	naughty_hopper_0
Assembler	Plant-associated short-read single samples (0-4)	-	MetaHipMer 2	2.0.0	https://bitbucket.org/berkeleylab/mhm2/src/master/	naughty_hopper_{2-6}
Assembler	Plant-associated hybrid single samples (0-21)	-	OPERA-MS	0.9.0		admiring_einstein_{0-21}	We use OPERA-MS 0.9.0 to assembly sample_0 with hiseq…
Assembler	Plant-associated short-read pooled samples	-	metaSPAdes	3.13.1	https://github.com/ablab/spades	-		spades.py --meta -t 5 -k 21,33,55,77
Assembler	Plant-associated short-read pooled samples	-	Megahit	1.2.7	https://github.com/voutcn/megahit	-
Assembler	Plant-associated hybrid pooled samples	-	OPERA-MS	0.8.3		-
Assembler	Plant-associated long-read pooled samples	-	metaFlye	2.8.1		-
Assembler	Plant-associated short-read single samples (0-4)	-	metaSPAdes	3.13.1	https://github.com/ablab/spades	-		spades.py --meta -t 8 -k 21,33,55,77
Assembler	Plant-associated short-read single samples (0-4)	-	Megahit	1.2.7	https://github.com/voutcn/megahit	-
Assembler	Plant-associated short-read single samples (0-4)	-	ABySS	2.1.5		-
Assembler	Plant-associated hybrid single samples (0-4)	-	OPERA-MS	0.9.0	https://github.com/CSB5/OPERA-MS	-
Assembler	Plant-associated hybrid single samples (0-4)	-	OPERA-MS	0.8.3	https://github.com/CSB5/OPERA-MS	-
Genome binner	Marine gold standard short-read assembly	A1	MetaBAT	2.13-33	metabat/metabat, https://bitbucket.org/berkeleylab/metabat/src/master/	sleepy_ptolemy_4	gold assembly short reads minimum_length 1500	megahit -t {threads} -m 0.8 --k-min 21 --k-max 91 -1 {input.r1} -2 {input.r2} -o {params.megahit_out} --out-prefix {params.prefix}
Genome binner	Marine gold standard short-read assembly	A2	MetaBAT	2.13-33	metabat/metabat, https://bitbucket.org/berkeleylab/metabat/src/master/	sleepy_ptolemy_4	gold assembly short reads minimum_length 2500	nan
Genome binner	Marine gold standard short-read assembly	A3	MetaBAT	0.25.4	cami/metabat:0.25.4			docker run -v "/home/me/marine:/host:rw" -v "/home/me/output:/output:rw" --workdir /output cami/metabat:0.25.4 "metabat_wrapper.sh /host/assembly/marmgCAMI2_short_read_pooled_gold_standard_assembly.fasta /host/short_reads/marmgCAMI2_short_read_sample_0_reads.fq /host/short_reads/marmgCAMI2_short_read_sample_1_reads.fq /host/short_reads/marmgCAMI2_short_read_sample_2_reads.fq /host/short_reads/mar…
Genome binner	Marine gold standard short-read assembly	B1	MetaBinner	1.0	https://github.com/ziyewang/MetaBinner	furious_ardinghelli_12	The method imporves the performance of large scale binning with ensemble K-means by considering multiple types of features. DAS_tool is utilized to obtain the ensemble result. Our tool will recluster the remained contig after using das_tool. It takes the contig lengths and single-copy marker genes into consideration. CheckM is applied for post-processing. samples used: Simulated long read and sho…	OPENBLAS_NUM_THREADS=2 python Metabinner.py --contig_file input_path/marmgCAMI2_short_read_pooled_gold_standard_assembly_1000.fa --coverage_profiles input_path/coverage_new_f1000_sr.tsv --composition_profiles input_path/kmer_4_f1000.csv --output output_path/marine_gold_f1k_metabinner_result.tsv --log output_path/result.log --use_hmm --hmm_icm_path path_to_MetaBinner/hmm_data/hmm/ --pacbio_read_pr…
Genome binner	Marine gold standard short-read assembly	B2	MetaBinner	1.0	https://github.com/ziyewang/MetaBinner	furious_ardinghelli_3	The method imporves the performance of large scale binning with ensemble K-means by considering multiple types of features. DAS_tool is utilized to obtain the ensemble result. Our tool will recluster the remained contig after using das_tool. It takes the contig lengths and single-copy marker genes into consideration. CheckM is applied for post-processing. samples used: Simulated long read and sho…	OPENBLAS_NUM_THREADS=2 python Metabinner.py --contig_file input_path/marmgCAMI2_short_read_pooled_gold_standard_assembly_1000.fa --coverage_profiles input_path/coverage_new_f1000_sr.tsv --composition_profiles input_path/kmer_4_f1000.csv --output output_path/marine_gold_f1k_metabinner_result.tsv --log output_path/result.log --use_hmm --hmm_icm_path path_to_MetaBinner/hmm_data/hmm/ --pacbio_read_pr…
Genome binner	Marine gold standard short-read assembly	B3	MetaBinner	1.0	https://github.com/ziyewang/MetaBinner	furious_ardinghelli_18	The method imporves the performance of large scale binning with ensemble K-means by considering multiple types of features. DAS_tool is utilized to obtain the ensemble result. Our tool will recluster the remained contig after using das_tool. It takes the contig lengths and single-copy marker genes into consideration. CheckM is applied for post-processing. samples used: Simulated short read shotgu…	OPENBLAS_NUM_THREADS=2 python Metabinner.py --contig_file input_path/marmgCAMI2_short_read_pooled_gold_standard_assembly_1000.fa --coverage_profiles input_path/coverage_new_f1000_sr.tsv --composition_profiles input_path/kmer_4_f1000.csv --output output_path/marine_gold_assembly_metabinner_f1k_short_read_only_result.tsv --log output_path/result.log --use_hmm --hmm_icm_path path_to_MetaBinner/hmm_d…
Genome binner	Marine gold standard short-read assembly	C1	Autometa	cami2/146383e	jasonkwan/autometa/cami2, https://bitbucket.org/jason_c_kwan/autometa/src/cami2/	sharp_bardeen_0	nr database provided must first be formatted into a diamond database with `diamond makedb`. Note, when applicable, if Archaea and Bacteria are detected. Both are binned and concatenated with distinct bin names into the final output file. Contigs remaining unclustered by Autometa are classified under "bin_0."	run_autometa.py --assembly marmgCAMI2_short_read_pooled_gold_standard_assembly.fasta.gz --i_reads marmgCAMI2_short_reads.fq.gz --db_dir CAMI2_databases --maketaxtable --length_cutoff 3000 --processors 10 --output_dir binning
Genome binner	Marine gold standard short-read assembly	C2	Autometa	cami2/146383e	jasonkwan/autometa/cami2, https://bitbucket.org/jason_c_kwan/autometa/src/cami2/	grave_torvalds_1	nr database provided must first be formatted into a diamond database with `diamond makedb`. Note, when applicable, if Archaea and Bacteria are detected. Both are binned and concatenated with distinct bin names into the final output file. Contigs remaining unclustered by Autometa are classified under "bin_0." This is the binning of the marine gold assembly.	run_autometa.py -a marmgCAMI2_short_read_pooled_gold_standard_ assembly.fasta.gz -i marmgCAMI2_short_reads.fq.gz -o . -m --HGT -p 10 -l 3000 -db 2019.01.09.cami2challenge.db/
Genome binner	Marine gold standard short-read assembly	D1	MetaWRAP	1.2.3	https://quay.io/repository/biocontainers/metawrap?tab=tags, https://github.com/bxlab/metaWRAP	furious_pare_0	The provided Gold co-assembly was binned with the metaWRAP, hybrid pipeline and using all available samples to inform the binning process. First, the assembly was binned using all the available binners in the "metawrap binning" module (concoct, metabat1, metabat2, maxbin2), then the top 3 bin sets (in this case they were concoct, maxbin2, and metabat2) were combined into one final set with "metaw…	`metawrap binning -a assembly.fasta -t 20 -m 1000 -l 500 -o initial_binning --metabat2 --metabat1 --maxbin2 --concoct --run-checkm READS/*`, `metawrap bin_refinement -o refinement -t 20 -m 1000 -c 50 -x 10 -A initial_binning/metabat2_bins -B initial_binning/maxbin2_bins -C initial_binning/concoct`
Genome binner	Marine gold standard short-read assembly	E1	UltraBinner	1.0	https://github.com/Huangpq2019/UltraBinner	pensive_sinoussi_0	It is a method to use DAS Tool(v1.1.1) to integrate the results of three binners (CONCOCT V1.1.0, MetaBAT V2.12.1, MetaBinner) to calculate an optimized, non-redundant set of bins. samples used: simulated short read and long read shotgun metagenome data from samples at different seafloor locations of a marine environment, the gold standard assembly.
Genome binner	Marine gold standard short-read assembly	F1	MaxBin	2.2.7	https://sourceforge.net/projects/maxbin/	elated_bardeen_0		./run_MaxBin.pl -contig marmgCAMI2_short_read_pooled_gold_standard_assembly.fasta -out output.out -reads marmgCAMI2_short_read_sample_0_reads.fq -reads2 marmgCAMI2_short_read_sample_1_reads.fq -reads3 marmgCAMI2_short_read_sample_2_reads.fq -reads4 marmgCAMI2_short_read_sample_3_reads.fq -reads5 marmgCAMI2_short_read_sample_4_reads.fq -reads6 marmgCAMI2_short_read_sample_5_reads.fq -reads7 marmgC…
Genome binner	Marine gold standard short-read assembly	F2	MaxBin	2.0.2	karlon27/maxbin_binning			docker run -v /home/me:/host:rw" --workdir /opt/MaxBin-2.0.2 karlon27/maxbin_binning "/opt/MaxBin-2.0.2/run_MaxBin.pl -contig /host/assembly/marmgCAMI2_short_read_pooled_gold_standard_assembly.fasta -out /host/output.out -reads /host/short_reads/marmgCAMI2_short_read_sample_0_reads.fq -reads2 /host/short_reads/marmgCAMI2_short_read_sample_1_reads.fq -reads3 /host/short_reads/marmgCAMI2_short_read…
Genome binner	Marine gold standard short-read assembly	G1	CONCOCT	1.1.0	quay.io/biocontainers/concoct:1.1.0--py37h88e4a8a_0			bowtie2-build --threads 16 marmgCAMI2_short_read_pooled_gold_standard_assembly.fasta marmgCAMI2_short_read_pooled_gold_standard_assembly.index\n for i in {0..9}; do bowtie2 -q --threads 16 --fr -x marmgCAMI2_short_read_pooled_gold_standard_assembly.index --interleaved marmgCAMI2_short_read_sample_${i}_reads.fq -S marmgCAMI2_short_read_sample_${i}_reads.sam ; done\n for i in {0..9}; do samtools vi…
Genome binner	Marine gold standard short-read assembly	G2	CONCOCT	0.4.1	pehofmann/cami_concoct_kallisto			docker run --volume="/home/user/marine:/bbx/input:ro" --volume="/home/user/concoct0.4.1_output:/bbx/output:rw" pehofmann/cami_concoct_kallisto
Genome binner	Marine MEGAHIT short-read assembly	A1	MetaBAT	2.13-33	metabat/metabat, https://bitbucket.org/berkeleylab/metabat/src/master/	sleepy_ptolemy_10		megahit assembly short reads minimum_length 1500
Genome binner	Marine MEGAHIT short-read assembly	A2	MetaBAT	2.13-33	metabat/metabat, https://bitbucket.org/berkeleylab/metabat/src/master/	sleepy_ptolemy_11		megahit assembly short reads minimum_length 2500
Genome binner	Marine MEGAHIT short-read assembly	A3	MetaBAT	0.25.4	cami/metabat:0.25.4			docker run -v "/home/me/marine:/host:rw" -v "/home/me/output:/output:rw" --workdir /output cami/metabat:0.25.4 "metabat_wrapper.sh /host/assembly/marmgCAMI2_short_read_pooled_megahit_assembly.fasta /host/short_reads/marmgCAMI2_short_read_sample_0_reads.fq /host/short_reads/marmgCAMI2_short_read_sample_1_reads.fq /host/short_reads/marmgCAMI2_short_read_sample_2_reads.fq /host/short_reads/marmgCAMI…
Genome binner	Marine MEGAHIT short-read assembly	B2	MetaBinner	1.0	https://github.com/ziyewang/MetaBinner	furious_ardinghelli_4	The method imporves the performance of large scale binning with ensemble K-means by considering multiple types of features. DAS_tool is utilized to obtain the ensemble result. Our tool will recluster the remained contig after using das_tool. It takes the contig lengths and single-copy marker genes into consideration. CheckM is applied for post-processing. samples used: Simulated long read and sho…	OPENBLAS_NUM_THREADS=2 python Metabinner.py --contig_file input_path/andmarmgCAMI2_short_read_pooled_megahit_assembly_1000.fa --coverage_profiles input_path/coverage_new_f1000_sr.tsv --composition_profiles input_path/kmer_4_f1000.csv --output output_path/marine_megahit_assembly_f1k_result.tsv --log output_path/result.log --use_hmm --hmm_icm_path path_to_MetaBinner/hmm_data/hmm/ --pacbio_read_prof…
Genome binner	Marine MEGAHIT short-read assembly	B3	MetaBinner	1.0	https://github.com/ziyewang/MetaBinner	furious_ardinghelli_5	The method imporves the performance of large scale binning with ensemble K-means by considering multiple types of features. DAS_tool is utilized to obtain the ensemble result. Our tool will recluster the remained contig after using das_tool. It takes the contig lengths and single-copy marker genes into consideration. CheckM is applied for post-processing. samples used: Simulated long read and sho…	OPENBLAS_NUM_THREADS=2 python Metabinner.py --contig_file input_path/andmarmgCAMI2_short_read_pooled_megahit_assembly_1000.fa --coverage_profiles input_path/coverage_new_f1000_sr.tsv --composition_profiles input_path/kmer_4_f1000.csv --output output_path/marine_megahit_assembly_f1k_k486_result.tsv --log output_path/result.log --use_hmm --hmm_icm_path path_to_MetaBinner/hmm_data/hmm/ --pacbio_read…
Genome binner	Marine MEGAHIT short-read assembly	B4	MetaBinner	1.0	https://github.com/ziyewang/MetaBinner	furious_ardinghelli_11	The method imporves the performance of large scale binning with ensemble K-means by considering multiple types of features. DAS_tool is utilized to obtain the ensemble result. Our tool will recluster the remained contig after using das_tool. It takes the contig lengths and single-copy marker genes into consideration. CheckM is applied for post-processing. samples used: Simulated long read and sho…	OPENBLAS_NUM_THREADS=2 python Metabinner_bacar_marker_seed_only.py --contig_file input_path/marmgCAMI2_short_read_pooled_megahit_assembly_1000.fa --coverage_profiles input_path/coverage_new_f1000_sr.tsv --composition_profiles input_path/kmer_4_f1000.csv --output output_path/marine_megahit_assembly_f1000_bacer_marker_k564_result.tsv --log output_path/result.log --use_hmm --hmm_icm_path path_to_Met…
Genome binner	Marine MEGAHIT short-read assembly	B5	MetaBinner	1.0	https://github.com/ziyewang/MetaBinner	furious_ardinghelli_6	The method imporves the performance of large scale binning with ensemble K-means by considering multiple types of features. DAS_tool is utilized to obtain the ensemble result. Our tool will recluster the remained contig after using das_tool. It takes the contig lengths and single-copy marker genes into consideration. CheckM is applied for post-processing. samples used: Simulated long read and sho…	OPENBLAS_NUM_THREADS=2 python Metabinner.py --contig_file input_path/andmarmgCAMI2_short_read_pooled_megahit_assembly_500.fa --coverage_profiles input_path/coverage_new_f500_sr.tsv --composition_profiles input_path/kmer_4_f500.csv --output output_path/marine_megahit_f500_metabinner_result.tsv --log output_path/result.log --use_hmm --hmm_icm_path path_to_MetaBinner/hmm_data/hmm/ --pacbio_read_prof…
Genome binner	Marine MEGAHIT short-read assembly	B7	MetaBinner	1.0	https://github.com/ziyewang/MetaBinner	furious_ardinghelli_14	The method imporves the performance of large scale binning with ensemble K-means by considering multiple types of features. DAS_tool is utilized to obtain the ensemble result. Our tool will recluster the remained contig after using das_tool. It takes the contig lengths and single-copy marker genes into consideration. CheckM is applied for post-processing. samples used: Simulated long read and sho…	OPENBLAS_NUM_THREADS=2 python Metabinner.py --contig_file input_path/andmarmgCAMI2_short_read_pooled_megahit_assembly_1000.fa --coverage_profiles input_path/coverage_new_f1000_sr.tsv --composition_profiles input_path/kmer_4_f1000.csv --output output_path/marine_megahit_assembly_f1k_k564_binscore02_result.tsv --log output_path/result.log --use_hmm --hmm_icm_path path_to_MetaBinner/hmm_data/hmm/ --…
Genome binner	Marine MEGAHIT short-read assembly	B8	MetaBinner	1.0	https://github.com/ziyewang/MetaBinner	furious_ardinghelli_19	The method imporves the performance of large scale binning with ensemble K-means by considering multiple types of features. DAS_tool is utilized to obtain the ensemble result. Our tool will recluster the remained contig after using das_tool. It takes the contig lengths and single-copy marker genes into consideration. CheckM is applied for post-processing. samples used: Simulated short read shotgu…	OPENBLAS_NUM_THREADS=2 python Metabinner.py --contig_file input_path/andmarmgCAMI2_short_read_pooled_megahit_assembly_1000.fa --coverage_profiles input_path/coverage_new_f1000_sr.tsv --composition_profiles input_path/kmer_4_f1000.csv --output output_path/marine_megahit_assembly_f1k_k564_short_read_only_result.tsv --log output_path/result.log --use_hmm --hmm_icm_path path_to_MetaBinner/hmm_data/hm…
Genome binner	Marine MEGAHIT short-read assembly	B9	MetaBinner	1.0	https://github.com/ziyewang/MetaBinner	furious_ardinghelli_10	The method imporves the performance of large scale binning with ensemble K-means by considering multiple types of features. DAS_tool is utilized to obtain the ensemble result. Our tool will recluster the remained contig after using das_tool. It takes the contig lengths and single-copy marker genes into consideration. CheckM is applied for post-processing. samples used: Simulated long read and sho…	OPENBLAS_NUM_THREADS=2 python Metabinner.py --contig_file input_path/andmarmgCAMI2_short_read_pooled_megahit_assembly_1000.fa --coverage_profiles input_path/coverage_new_f1000_sr.tsv --composition_profiles input_path/kmer_4_f1000.csv --output output_path/marine_megahit_assembly_f1k_k564_result.tsv --log output_path/result.log --use_hmm --hmm_icm_path path_to_MetaBinner/hmm_data/hmm/ --pacbio_read…
Genome binner	Marine MEGAHIT short-read assembly	C1	Autometa	cami2/146383e	jasonkwan/autometa/cami2, https://bitbucket.org/jason_c_kwan/autometa/src/cami2/
Genome binner	Marine MEGAHIT short-read assembly	D1	MetaWRAP		https://quay.io/repository/biocontainers/metawrap?tab=tags, https://github.com/bxlab/metaWRAP	clever_bohr_0	The provided megahit co-assembly was binned with the metaWRAP, hybrid pipeline and using all available samples to inform the binning process. First, the assembly was binned using all the available binners in the "metawrap binning" module (concoct, metabat1, metabat2, maxbin2), then the top 3 bin sets (in this case they were metabat1, maxbin2, and metabat2) were combined into one final set with "m…	`metawrap binning -a assembly.fasta -t 20 -m 1000 -l 500 -o initial_binning --metabat2 --metabat1 --maxbin2 --concoct --run-checkm READS/*`, `metawrap bin_refinement -o refinement -t 20 -m 1000 -c 50 -x 10 -A initial_binning/metabat2_bins -B initial_binning/maxbin2_bins -C initial_binning/metabat1_bins`
Genome binner	Marine MEGAHIT short-read assembly	E1	UltraBinner	1.0	https://github.com/Huangpq2019/UltraBinner	stoic_torvalds_0	It is a method to use DAS Tool(v1.1.1) to integrate the results of three binners (CONCOCT V1.1.0, MetaBAT V2.12.1, MetaBinner) to calculate an optimized, non-redundant set of bins. The cluster number of MetaBinner is estimated by single-copy genes. samples used: the megahit assembly of simulated short read and long read shotgun metagenome data from samples at different seafloor locations of a mar…
Genome binner	Marine MEGAHIT short-read assembly	E2	UltraBinner	1.0	https://github.com/Huangpq2019/UltraBinner	stoic_torvalds_1	It is a method to use DAS Tool(v1.1.1) to integrate the results of three binners (CONCOCT V1.1.0, MetaBAT V2.12.1, MetaBinner) to calculate an optimized, non-redundant set of bins. The cluster number of MetaBinner is 486. samples used: the megahit assembly of simulated short read and long read shotgun metagenome data from samples at different seafloor locations of a marine environment.
Genome binner	Marine MEGAHIT short-read assembly	F1	MaxBin	2.2.7	https://sourceforge.net/projects/maxbin/	elated_bardeen_3		./run_MaxBin.pl -contig marmgCAMI2_short_read_pooled_megahit_assembly.fasta -out output.out -reads marmgCAMI2_short_read_sample_0_reads.fq -reads2 marmgCAMI2_short_read_sample_1_reads.fq -reads3 marmgCAMI2_short_read_sample_2_reads.fq -reads4 marmgCAMI2_short_read_sample_3_reads.fq -reads5 marmgCAMI2_short_read_sample_4_reads.fq -reads6 marmgCAMI2_short_read_sample_5_reads.fq -reads7 marmgCAMI2_s…
Genome binner	Marine MEGAHIT short-read assembly	F2	MaxBin	2.0.2	karlon27/maxbin_binning			docker run -v /home/me:/host:rw" --workdir /opt/MaxBin-2.0.2 karlon27/maxbin_binning "/opt/MaxBin-2.0.2/run_MaxBin.pl -contig /host/assembly/marmgCAMI2_short_read_pooled_megahit_assembly.fasta -out /host/output.out -reads /host/short_reads/marmgCAMI2_short_read_sample_0_reads.fq -reads2 /host/short_reads/marmgCAMI2_short_read_sample_1_reads.fq -reads3 /host/short_reads/marmgCAMI2_short_read_sampl…
Genome binner	Marine MEGAHIT short-read assembly	G1	CONCOCT	1.1.0	quay.io/biocontainers/concoct:1.1.0--py37h88e4a8a_0, quay.io/biocontainers/bowtie2:2.4.1--py38he513fc3_0			bowtie2-build --threads 16 marmgCAMI2_short_read_pooled_megahit_assembly.fasta marmgCAMI2_short_read_pooled_megahit_assembly.index\n for i in {0..9}; do bowtie2 -q --threads 16 --fr -x marmgCAMI2_short_read_pooled_megahit_assembly.index --interleaved marmgCAMI2_short_read_sample_${i}_reads.fq -S marmgCAMI2_short_read_sample_${i}_reads.sam ; done\n for i in {0..9}; do samtools view -@ 16 -b marmgC…
Genome binner	Marine MEGAHIT short-read assembly	G2	CONCOCT	0.4.1	pehofmann/cami_concoct_kallisto			docker run --volume="/home/user/marine:/bbx/input:ro" --volume="/home/user/concoct0.4.1_output:/bbx/output:rw" pehofmann/cami_concoct_kallisto
Genome binner	Marine MEGAHIT short-read assembly	H	SolidBin		https://github.com/sufforest/SolidBin
Genome binner	Marine MEGAHIT short-read assembly	I	LSHVec		lizhen0909/cami2
Genome binner	Marine MEGAHIT short-read assembly	J1	Vamb	fa045c0	https://github.com/RasmussenLab/vamb	naughty_sammet_0		vamb --outdir marine_vamb --fasta megahit_assembly_filtered2kbp.fna --bamfiles *.bam
Genome binner	Strain Madness gold standard short-read assembly	A1	MetaBAT	2.13-33	metabat/metabat, https://bitbucket.org/berkeleylab/metabat/src/master/	sleepy_ptolemy_16		gold assembly short reads minimum_length 1500
Genome binner	Strain Madness gold standard short-read assembly	A2	MetaBAT	2.13-33	metabat/metabat, https://bitbucket.org/berkeleylab/metabat/src/master/	sleepy_ptolemy_17		gold assembly short reads minimum_length 2500
Genome binner	Strain Madness gold standard short-read assembly	A3	MetaBAT	0.25.4	cami/metabat:0.25.4			docker run -v "/home/me:/host:rw" -v "/home/me/output:/output:rw" --workdir /output cami/metabat:0.25.4 "metabat_wrapper.sh /host/assembly/strmgCAMI2_short_read_pooled_gold_standard_assembly.fasta /host/strain_madness/short_reads/anonymous_reads_sample_0.fq /host/strain_madness/short_reads/anonymous_reads_sample_10.fq /host/strain_madness/short_reads/anonymous_reads_sample_11.fq /host/strain_madn…
Genome binner	Strain Madness gold standard short-read assembly	B1	MetaBinner	1.0	https://github.com/ziyewang/MetaBinner	furious_ardinghelli_0	contig lengths and single-copy marker genes into consideration. CheckM is applied for post-processing. samples used: Simulated long read and short read shotgun metagenome data and strmgCAMI2_short_read_pooled_gold_standard_assembly.fasta #code to generate input files #./gen_cov.sh #need do some slight changes, scripts/gen_cov.sh (to get coverage_new.tsv) #move the coverage_new.tsv to the input pa…	OPENBLAS_NUM_THREADS=2 python Metabinner.py --contig_file input_path/strmgCAMI2_short_read_pooled_gold_standard_assembly.fasta --coverage_profiles input_path/coverage_sr_new.tsv --composition_profiles input_path/kmer_4_f0.csv --output output_path/strain_gold_assembly_metabinner_binscore02_result.tsv --log output_path/result.log --pacbio_read_profiles input_path/coverage_pb_new.tsv --use_hmm --hmm…
Genome binner	Strain Madness gold standard short-read assembly	B2	MetaBinner	1.0	https://github.com/ziyewang/MetaBinner	tender_sammet_0	The method imporves the performance of large scale binning with ensemble K-means by considering multiple types of features. DAS_tool is utilized to obtain the ensemble result. Our tool will recluster the remained contig after using das_tool. It takes the contig lengths and single-copy marker genes into consideration. CheckM is applied for post-processing. samples used: Simulated long read and sho…	OPENBLAS_NUM_THREADS=1 python Metabinner.py --contig_file input_path/strmgCAMI2_short_read_pooled_gold_standard_assembly.fasta --coverage_profiles input_path/coverage_sr_new.tsv --composition_profiles input_path/kmer_4_f0.csv --output output_path/strain_gold_assembly_metabinner_result.tsv --log output_path/result.log --pacbio_read_profiles input_path/coverage_pb_new.tsv --use_hmm --hmm_icm_path p…
Genome binner	Strain Madness gold standard short-read assembly	B3	MetaBinner	1.0	https://github.com/ziyewang/MetaBinner	furious_ardinghelli_17	The method imporves the performance of large scale binning with ensemble K-means by considering multiple types of features. DAS_tool is utilized to obtain the ensemble result. Our tool will recluster the remained contig after using das_tool. It takes the contig lengths and single-copy marker genes into consideration. CheckM is applied for post-processing. samples used: Simulated short read shotgu…	OPENBLAS_NUM_THREADS=1 python Metabinner.py --contig_file input_path/strmgCAMI2_short_read_pooled_gold_standard_assembly.fasta --coverage_profiles input_path/coverage_sr_new.tsv --composition_profiles input_path/kmer_4_f0.csv --output output_path/strain_gold_assembly_metabinner_short_read_only_result.tsv --log output_path/result.log --use_hmm --hmm_icm_path path_to_MetaBinner/hmm_data/hmm/
Genome binner	Strain Madness gold standard short-read assembly	B4	MetaBinner	1.0	https://github.com/ziyewang/MetaBinner	furious_ardinghelli_7	The method imporves the performance of large scale binning with ensemble K-means by considering multiple types of features. DAS_tool is utilized to obtain the ensemble result. Our tool will recluster the remained contig after using das_tool. It takes the contig lengths and single-copy marker genes into consideration. CheckM is applied for post-processing. samples used: Simulated long read and sho…	OPENBLAS_NUM_THREADS=1 python Metabinner_bacar_marker_seed_only.py --contig_file input_path/strmgCAMI2_short_read_pooled_gold_standard_assembly.fasta --coverage_profiles input_path/coverage_sr_new.tsv --composition_profiles input_path/kmer_4_f0.csv --output output_path/strain_gold_metabinner_bacer_seed_result.tsv --log output_path/result.log --pacbio_read_profiles input_path/coverage_pb_new.tsv -…
Genome binner	Strain Madness gold standard short-read assembly	C1	Autometa	cami2/146383e	jasonkwan/autometa/cami2, https://bitbucket.org/jason_c_kwan/autometa/src/cami2/	sad_shockley_0	nr database provided must first be formatted into a diamond database with `diamond makedb`. Note, when applicable, if Archaea and Bacteria are detected. Both are binned and concatenated with distinct bin names into the final output file. Contigs remaining unclustered by Autometa are classified under "bin_0."	run_autometa.py --assembly strmgCAMI2_short_read_pooled_gold_standard_assembly.fasta.gz --i_reads strmgCAMI2_short_reads.fq.gz -db 2019.01.09.cami2challenge.db/ --maketaxtable --length_cutoff 3000 --output_dir binning
Genome binner	Strain Madness gold standard short-read assembly	C2	Autometa	cami2/146383e	jasonkwan/autometa/cami2, https://bitbucket.org/jason_c_kwan/autometa/src/cami2/	cranky_wright_0	nr database provided must first be formatted into a diamond database with `diamond makedb`. Note, when applicable, if Archaea and Bacteria are detected. Both are binned and concatenated with distinct bin names into the final output file. Contigs remaining unclustered by Autometa are classified under "bin_0."	run_autometa.py --assembly strmgCAMI2_short_read_pooled_gold_standard_assembly.fasta.gz --i_reads /media/box2/cami2_challenge_datasets/strain_madness/reads/strmgCAMI2_short_reads.fq.gz -db 2019.01.09.cami2challenge.db/ --maketaxtable --length_cutoff 3000 --output_dir binning --HGT
Genome binner	Strain Madness gold standard short-read assembly	D1	MetaWRAP		https://quay.io/repository/biocontainers/metawrap?tab=tags, https://github.com/bxlab/metaWRAP	furious_pare_1	The provided megahit co-assembly was binned with the metaWRAP, hybrid pipeline and using all available samples to inform the binning process. First, the assembly was binned using all the available binners in the "metawrap binning" module (concoct, metabat1, metabat2, maxbin2), then the top 3 bin sets (in this case they were maxbin2, metabat1, and concoct) were combined into one final set with "me…	metawrap binning -a assembly.fasta -t 20 -m 1000 -l 500 -o initial_binning --metabat2 --metabat1 --maxbin2 --concoct --run-checkm READS/*', 'metawrap bin_refinement -o refinement -t 20 -m 1000 -c 50 -x 10 -A initial_binning/metabat1_bins -B initial_binning/maxbin2_bins -C initial_binning/concoct'
Genome binner	Strain Madness gold standard short-read assembly	E1	UltraBinner	1.0	https://github.com/Huangpq2019/UltraBinner	stoic_torvalds_4	It is a method to use DAS Tool(v1.1.1) to integrate the results of three binners (CONCOCT V1.1.0, MetaBAT V2.12.1, MetaBinner) to calculate an optimized, non-redundant set of bins.In MetaBinner,contigs_length_threshold we use to run "run.sh" is 0 and the cluster number is estimated by single-copy genes. samples used: the gold standard assembly of Simulated long read and short read shotgun metagen…
Genome binner	Strain Madness gold standard short-read assembly	E2	UltraBinner	1.0	https://github.com/Huangpq2019/UltraBinner	sleepy_bohr_0	It is a method to use DAS Tool(v1.1.1) to integrate the results of five binners (CONCOCT V1.1.0, MetaBAT V2.12.1, MetaBinner, MaxBin V2.2.6 and SolidBin V1.2) to calculate an optimized, non-redundant set of bins.In MetaBinner,contigs_length_threshold we use to run "run.sh" is 0 and the cluster number is estimated by single-copy genes. For MaxBin, we only use the the short read samples. samples us…
Genome binner	Strain Madness gold standard short-read assembly	E3	UltraBinner	1.0	https://github.com/Huangpq2019/UltraBinner	sleepy_bohr_1	It is a method to use DAS Tool(v1.1.1) to integrate the results of five binners (CONCOCT V1.1.0, MetaBAT V2.12.1, MetaBinner, MaxBin V2.2.6 and SolidBin V1.2) to calculate an optimized, non-redundant set of bins.In MetaBinner,contigs_length_threshold we use to run "run.sh" is 0 and the cluster number is estimated by single-copy genes. For MaxBin, we only use the the short read samples. For SolidB…
Genome binner	Strain Madness gold standard short-read assembly	F1	MaxBin	2.2.7	https://sourceforge.net/projects/maxbin/	elated_bardeen_1		run_MaxBin.pl -contig strmgCAMI2_short_read_pooled_gold_standard_assembly.fasta -out /output/strain_madness_megahit -reads /net/sgi/test/strain_madness/short_reads/anonymous_reads_sample_0.fq -reads2 /net/sgi/test/strain_madness/short_reads/anonymous_reads_sample_1.fq -reads3 /net/sgi/test/strain_madness/short_reads/anonymous_reads_sample_2.fq -reads4 /net/sgi/test/strain_madness/short_reads/anon…
Genome binner	Strain Madness gold standard short-read assembly	F2	MaxBin	2.0.2	karlon27/maxbin_binning			docker run -v /home/me:/host:rw" --workdir /opt/MaxBin-2.0.2 karlon27/maxbin_binning "/opt/MaxBin-2.0.2/run_MaxBin.pl -contig /host/sgi/test/strain_madness/assembly/strmgCAMI2_short_read_pooled_gold_standard_assembly.fasta -out /host/sgi/test/cami2/maxbin202_strain_madness_megahit/output.out -reads /host/sgi/test/strain_madness/short_reads/anonymous_reads_sample_0.fq -reads2 /host/sgi/test/strain…
Genome binner	Strain Madness gold standard short-read assembly	G1	CONCOCT	1.1.0	quay.io/biocontainers/concoct:1.1.0--py37h88e4a8a_0, quay.io/biocontainers/bowtie2:2.4.1--py38he513fc3_0	sleepy_mclean_2		bowtie2-build --threads 16 strmgCAMI2_short_read_pooled_gold_standard_assembly.fasta strmgCAMI2_short_read_pooled_gold_standard_assembly.index\n for i in {0..99}; do bowtie2 -q --threads 16 --fr -x strmgCAMI2_short_read_pooled_gold_standard_assembly.index --interleaved anonymous_reads_sample_${i}.fq -S anonymous_reads_sample_${i}.sam ; done\n for i in {0..99}; do samtools view -@ 16 -b anonymous_…
Genome binner	Strain Madness gold standard short-read assembly	G2	CONCOCT	0.4.1	pehofmann/cami_concoct_kallisto			/usr/local/bin/run
Genome binner	Strain Madness gold standard short-read assembly	H1	SolidBin-coalign		https://github.com/sufforest/SolidBin	compassionate_brown_0	It is the SolidBin-coalign mode of SolidBin v1.2, the method is based on semi-supervised spectral clustering and takes the contig lengths and single-copy marker genes into consideration. Taxa assignments obtained by TAXAassign are be used for generating constraints. CheckM (adapted from python2 version to python 3 version) is applied for post-processing. samples used: Simulated long read and shor…	python SolidBin.py --contig_file input_path/strmgCAMI2_short_read_pooled_gold_standard_assembly.fasta --coverage_profiles input_path/coverage_new.tsv --composition_profiles input_path/kmer_4_f0.csv --priori_ml_list input_path/strmgCAMI2_short_read_pooled_gold_standard_assembly_ASSIGNMENTS.csv.filter_unclassified.csv.coalign.csv --output output_path/coalign_python_seed.csv --log output_path/coalig…
Genome binner	Strain Madness gold standard short-read assembly	H2	SolidBin-SFS		https://github.com/sufforest/SolidBin	modest_tesla_0	It is the SolidBin-SFS mode of SolidBin v1.2, the method is based on semi-supervised spectral clustering and takes the contig lengths and single-copy marker genes into consideration. CheckM (adapted from python2 version to python 3 version) is applied for post-processing. samples used: Simulated long read and short read shotgun metagenome data and gold assembly fasta file. #code to generate input…	python SolidBin.py --contig_file /input_path/strmgCAMI2_short_read_pooled_gold_standard_assembly.fasta --coverage_profiles /input_path/coverage_new.tsv --composition_profiles /input_path/kmer_4_f0.csv --output /output_path/sfs_python_seed.csv --log /output_path/sfs_python_seed.log --use_sfs
Genome binner	Strain Madness gold standard short-read assembly	H3	SolidBin-SFS-CL		https://github.com/sufforest/SolidBin	elated_bohr_0	python SolidBin.py --contig_file input/strmgCAMI2_short_read_pooled_gold_standard_assembly.fasta --coverage_profiles input/coverage_new.tsv --composition_profiles input/kmer_4.csv --priori_cl_list input/strmgCAMI2_short_read_pooled_gold_standard_assembly_ASSIGNMENTS_filter_unclassified.csv.cannot.csv --output output/sfs_cl_python_seed.csv --log output/sfs_cl_python_seed.log --use_sfs	python SolidBin.py --contig_file input/strmgCAMI2_short_read_pooled_gold_standard_assembly.fasta --coverage_profiles input/coverage_new.tsv --composition_profiles input/kmer_4.csv --priori_cl_list input/strmgCAMI2_short_read_pooled_gold_standard_assembly_ASSIGNMENTS_filter_unclassified.csv.cannot.csv --output output/sfs_cl_python_seed.csv --log output/sfs_cl_python_seed.log --use_sfs
Genome binner	Strain Madness gold standard short-read assembly	I1	LSHVec-strain		lizhen0909/cami2	drunk_wilson_0		docker run --rm -v /path_to_host_folder_of_model_and_data:/cami2_challenge/input lizhen0909/cami2:latest run_binning_cami2_assembly_strmg_gold_standard_fine.py
Genome binner	Strain Madness MEGAHIT short-read assembly	A3	MetaBAT	0.25.4	metabat/metabat, https://bitbucket.org/berkeleylab/metabat/src/master/			docker run -v "/home/me:/host:rw" -v "/home/me/output:/output:rw" --workdir /output cami/metabat:0.25.4 "metabat_wrapper.sh /host/assembly/strmgCAMI2_short_read_pooled_megahit_assembly.fasta /host/strain_madness/short_reads/anonymous_reads_sample_0.fq /host/strain_madness/short_reads/anonymous_reads_sample_10.fq /host/strain_madness/short_reads/anonymous_reads_sample_11.fq /host/strain_madness/sh…
Genome binner	Strain Madness MEGAHIT short-read assembly	B2	MetaBinner	1.0	https://github.com/ziyewang/MetaBinner	furious_ardinghelli_2	The method imporves the performance of large scale binning with ensemble K-means by considering multiple types of features. DAS_tool is utilized to obtain the ensemble result. Our tool will recluster the remained contig after using das_tool. It takes the contig lengths and single-copy marker genes into consideration. CheckM is applied for post-processing. samples used: all the long read and short…	OPENBLAS_NUM_THREADS=2 python Metabinner.py --contig_file input_path/strmgCAMI2_short_read_pooled_megahit_assembly_500.fa --coverage_profiles input_path/coverage_new_f500_sr.tsv --composition_profiles input_path/kmer_4_f500.csv --output output_path/strain_megahit_f500bp_metabinner_k410_result.tsv --log output_path/result.log --use_hmm -hmm_icm_path path_to_MetaBinner/hmm_data/hmm/ --pacbio_read_p…
Genome binner	Strain Madness MEGAHIT short-read assembly	B3	MetaBinner	1.0	https://github.com/ziyewang/MetaBinner	furious_ardinghelli_8	The method imporves the performance of large scale binning with ensemble K-means by considering multiple types of features. DAS_tool is utilized to obtain the ensemble result. Our tool will recluster the remained contig after using das_tool. It takes the contig lengths and single-copy marker genes into consideration. CheckM is applied for post-processing. samples used: all the long read and short…	OPENBLAS_NUM_THREADS=2 python Metabinner.py --contig_file input_path/strmgCAMI2_short_read_pooled_megahit_assembly.fasta --coverage_profiles input_path/coverage_new_f0_sr.tsv --composition_profiles input_path/kmer_4_f0.csv --output output_path/strain_megahit_metabinner_k410_result.tsv --log output_path/result.log --use_hmm --hmm_icm_path path_to_MetaBinner/hmm_data/hmm/ --pacbio_read_profiles inp…
Genome binner	Strain Madness MEGAHIT short-read assembly	B4	MetaBinner	1.0	https://github.com/ziyewang/MetaBinner	furious_ardinghelli_9	The method imporves the performance of large scale binning with ensemble K-means by considering multiple types of features. DAS_tool is utilized to obtain the ensemble result. Our tool will recluster the remained contig after using das_tool. It takes the contig lengths and single-copy marker genes into consideration. CheckM is applied for post-processing. samples used: all the long read and short…	OPENBLAS_NUM_THREADS=2 python Metabinner_bacar_marker_seed_only.py --contig_file input_path/strmgCAMI2_short_read_pooled_megahit_assembly_1000.fa --coverage_profiles input_path/coverage_new_f1000_sr.tsv --composition_profiles input_path/kmer_4_f1000.csv --output output_path/strain_megahit_f1k_bacer_marker_result.tsv --log output_path/result.log --use_hmm --hmm_icm_path path_to_MetaBinner/hmm_data…
Genome binner	Strain Madness MEGAHIT short-read assembly	B5	MetaBinner	1.0	https://github.com/ziyewang/MetaBinner	furious_ardinghelli_2	The method imporves the performance of large scale binning with ensemble K-means by considering multiple types of features. DAS_tool is utilized to obtain the ensemble result. Our tool will recluster the remained contig after using das_tool. It takes the contig lengths and single-copy marker genes into consideration. CheckM is applied for post-processing. samples used: all the long read and short…	OPENBLAS_NUM_THREADS=2 python Metabinner.py --contig_file input_path/strmgCAMI2_short_read_pooled_megahit_assembly_500.fa --coverage_profiles input_path/coverage_new_f500_sr.tsv --composition_profiles input_path/kmer_4_f500.csv --output output_path/strain_megahit_f500bp_metabinner_k410_result.tsv --log output_path/result.log --use_hmm -hmm_icm_path path_to_MetaBinner/hmm_data/hmm/ --pacbio_read_p…
Genome binner	Strain Madness MEGAHIT short-read assembly	B6	MetaBinner	1.0	https://github.com/ziyewang/MetaBinner	furious_ardinghelli_13	The method imporves the performance of large scale binning with ensemble K-means by considering multiple types of features. DAS_tool is utilized to obtain the ensemble result. Our tool will recluster the remained contig after using das_tool. It takes the contig lengths and single-copy marker genes into consideration. CheckM is applied for post-processing. samples used: all the long read and short…	OPENBLAS_NUM_THREADS=2 python Metabinner_bacar_marker_seed_only.py --contig_file input_path/strmgCAMI2_short_read_pooled_megahit_assembly_1000.fa --coverage_profiles input_path/coverage_new_f1000_sr.tsv --composition_profiles input_path/kmer_4_f1000.csv --output output_path/strain_megahit_f1k_k410_bacer_marker_result.tsv --log output_path/result.log --use_hmm --hmm_icm_path path_to_MetaBinner/hmm…
Genome binner	Strain Madness MEGAHIT short-read assembly	B7	MetaBinner	1.0	https://github.com/ziyewang/MetaBinner	furious_ardinghelli_15	The method imporves the performance of large scale binning with ensemble K-means by considering multiple types of features. DAS_tool is utilized to obtain the ensemble result. Our tool will recluster the remained contig after using das_tool. It takes the contig lengths and single-copy marker genes into consideration. CheckM is applied for post-processing. samples used: all the long read and short…	OPENBLAS_NUM_THREADS=2 python Metabinner.py --contig_file input_path/strmgCAMI2_short_read_pooled_megahit_assembly_1000.fa --coverage_profiles input_path/coverage_new_f1000_sr.tsv --composition_profiles input_path/kmer_4_f1000.csv --output output_path/strain_megahit_f1k_k410_binscore02_result.tsv --log output_path/result.log --use_hmm --hmm_icm_path path_to_MetaBinner/hmm_data/hmm/ --pacbio_read_…
Genome binner	Strain Madness MEGAHIT short-read assembly	B8	MetaBinner	1.0	https://github.com/ziyewang/MetaBinner	furious_ardinghelli_16	The method imporves the performance of large scale binning with ensemble K-means by considering multiple types of features. DAS_tool is utilized to obtain the ensemble result. Our tool will recluster the remained contig after using das_tool. It takes the contig lengths and single-copy marker genes into consideration. CheckM is applied for post-processing. samples used: short read shotgun metageno…	OPENBLAS_NUM_THREADS=2 python Metabinner.py --contig_file input_path/strmgCAMI2_short_read_pooled_megahit_assembly_1000.fa --coverage_profiles input_path/coverage_new_f1000_sr.tsv --composition_profiles input_path/kmer_4_f1000.csv --output output_path/strain_megahit_f1k_k410_short_read_only_result.tsv --log output_path/result.log --use_hmm --hmm_icm_path path_to_MetaBinner/hmm_data/hmm/ --cluster…
Genome binner	Strain Madness MEGAHIT short-read assembly	D1	MetaWRAP		https://quay.io/repository/biocontainers/metawrap?tab=tags, https://github.com/bxlab/metaWRAP	clever_bohr_1	The provided megahit co-assembly was binned with the metaWRAP, hybrid pipeline and using all available samples to inform the binning process. First, the assembly was binned using all the available binners in the "metawrap binning" module (concoct, metabat1, metabat2, maxbin2), then the top 3 bin sets (in this case they were maxbin2, metabat1, and metabat2) were combined into one final set with "m…
Genome binner	Strain Madness MEGAHIT short-read assembly	E1	UltraBinner	1.0	https://github.com/Huangpq2019/UltraBinner	stoic_torvalds_2	It is a method to use DAS Tool(v1.1.1) to integrate the results of three binners (CONCOCT V1.1.0, MetaBAT V2.12.1, MetaBinner) to calculate an optimized, non-redundant set of bins. In MetaBinner, the contigs_length_threshold we use to run run.sh is 1000 and the cluster number is 410. samples used: the megahit assembly of Simulated long read and short read shotgun metagenome data, including a larg…
Genome binner	Strain Madness MEGAHIT short-read assembly	E2	UltraBinner	1.0	https://github.com/Huangpq2019/UltraBinner	stoic_torvalds_3	It is a method to use DAS Tool(v1.1.1) to integrate the results of three binners (CONCOCT V1.1.0, MetaBAT V2.12.1, MetaBinner) to calculate an optimized, non-redundant set of bins. In MetaBinner, the contigs_length_threshold we use to run run.sh is 500 and the cluster number is 410. samples used: the megahit assembly of Simulated long read and short read shotgun metagenome data, including a large…
Genome binner	Strain Madness MEGAHIT short-read assembly	F1	MaxBin	2.2.7	https://sourceforge.net/projects/maxbin/			run_MaxBin.pl -contig strmgCAMI2_short_read_pooled_megahit_assembly.fasta -out /output/strain_madness_megahit -reads /net/sgi/test/strain_madness/short_reads/anonymous_reads_sample_0.fq -reads2 /net/sgi/test/strain_madness/short_reads/anonymous_reads_sample_1.fq -reads3 /net/sgi/test/strain_madness/short_reads/anonymous_reads_sample_2.fq -reads4 /net/sgi/test/strain_madness/short_reads/anonymous_…
Genome binner	Strain Madness MEGAHIT short-read assembly	F2	MaxBin	2.0.2	karlon27/maxbin_binning			docker run -v /home/me:/host:rw" --workdir /opt/MaxBin-2.0.2 karlon27/maxbin_binning "/opt/MaxBin-2.0.2/run_MaxBin.pl -contig /host/sgi/test/strain_madness/assembly/strmgCAMI2_short_read_pooled_megahit_assembly.fasta -out /host/sgi/test/cami2/maxbin202_strain_madness_megahit/output.out -reads /host/sgi/test/strain_madness/short_reads/anonymous_reads_sample_0.fq -reads2 /host/sgi/test/strain_madne…
Genome binner	Strain Madness MEGAHIT short-read assembly	G1	CONCOCT	1.1.0	quay.io/biocontainers/concoct:1.1.0--py37h88e4a8a_0, quay.io/biocontainers/bowtie2:2.4.1--py38he513fc3_0			bowtie2-build --threads 16 strmgCAMI2_short_read_pooled_megahit_assembly.fasta strmgCAMI2_short_read_pooled_megahit_assembly.index\n for i in {0..99}; do bowtie2 -q --threads 16 --fr -x strmgCAMI2_short_read_pooled_megahit_assembly.index --interleaved anonymous_reads_sample_${i}.fq -S anonymous_reads_sample_${i}.sam ; done\n for i in {0..99}; do samtools view -@ 16 -b anonymous_reads_sample_${i}.…
Genome binner	Strain Madness MEGAHIT short-read assembly	G2	CONCOCT	0.4.1	pehofmann/cami_concoct_kallisto			/usr/local/bin/run
Genome binner	Strain Madness MEGAHIT short-read assembly	J1	Vamb	fa045c0	https://github.com/RasmussenLab/vamb	naughty_sammet_1	Samples used: MEGAHIT assembly, all samples. Our tool was used with pooled assembly, degraded performance expected compared to single-sample assembly. Some preprocessing was done using minimap2 (version 2.6.r623) and Samtools (version 1.9). The commands used were: # unzip assembly gunzip strmgCAMI2_short_read_pooled_megahit_assembly.fasta.gz; # remove all sequences < 750 bp to create output megah…	vamb --outdir madness_vamb --fasta megahit_assembly_filtered750bp.fna --bamfiles *.bam
Genome binner	Plant-associated gold standard short-read assembly	A1	MetaBAT	2.15-5	metabat/metabat, https://bitbucket.org/berkeleylab/metabat/	distracted_hodgkin_1	short gsa with all short read samples, default options	assem=rhimgCAMI2_short_read_pooled_gsa.fasta; metabat1 -v -i ../assemblies/$assem -a $assem.depth.txt -o metabat1-$assem-bins/bin
Genome binner	Plant-associated gold standard short-read assembly	A2	MetaBAT	2.15-5	metabat/metabat, https://bitbucket.org/berkeleylab/metabat/	focused_poincare_1	Default options - all 21 short reads alignments (using bbmap) and rhimgCAMI2_short_read_pooled_gsa.fasta	runMetaBat.sh rhimgCAMI2_short_read_pooled_gsa.fasta rhimgCAMI2_short_read_pooled_gsa.fasta.d/*.bam
Genome binner	Plant-associated gold standard short-read assembly	A3	MetaBAT	2.15-5	metabat/metabat, https://bitbucket.org/berkeleylab/metabat/	focused_poincare_4	short gsa assembly all short read samples with min contig length 1500	metabat2 -i rhimgCAMI2_short_read_pooled_gsa.fasta -a rhimgCAMI2_short_read_pooled_gsa.depth.txt -o rhimgCAMI2_short_read_pooled_gsa.metabat2-bins -m 1500 -v
Genome binner	Plant-associated gold standard short-read assembly	A4	MetaBAT	2.15-5	metabat/metabat, https://bitbucket.org/berkeleylab/metabat/	focused_poincare_7	short gsa assembly all short read samples with min contig length 1500 and minCV 0.05	assem=rhimgCAMI2_short_read_pooled_gsa.fasta; metabat2 -v -i ../assemblies/$assem -a $assem.depth.txt -o metabat2-mincv-$assem.bins/bin --minCV 0.05 --minContig 1500
Genome binner	Plant-associated gold standard short-read assembly	B1	MetaBinner	1.0	https://github.com/ziyewang/metabinner_cami2b	boring_fermi_0	Samples used: all the short read files Fasta_file: rhimgCAMI2_short_read_pooled_gsa.fasta #Use MetaWRAP pipeline to generate the coverage profiles files -> metabinner_depth_f1k.txt #conda activate metawrap-env metawrap binning -o INITIAL_BINNING -t 20 -a ${path_to_fasta_file}/rhimgCAMI2_short_read_pooled_gsa.fasta --universal --maxbin2 --interleaved ${path_to_short_read_files}/*fastq -m 1000 cat …	python metabinner.py \ --contig_file ${contig_file} \ --coverage_profiles ${coverage_profiles} \ --composition_profiles ${kmer_files} \ --output ${output_dir}/metabinner_res/result.tsv \ --log ${output_dir}/metabinner_res/result.log \ --threads 20
Genome binner	Plant-associated gold standard short-read assembly	B2	MetaBinner	1.2	https://github.com/ziyewang/metabinner_cami2b	modest_leakey_1	Samples used: all the short read files Fasta_file: rhimgCAMI2_short_read_pooled_gsa.fasta #using MetaWRAP pipeline to generate the coverage profiles files -> metabinner_depth_f1k.txt #conda activate metawrap-env metawrap binning -o INITIAL_BINNING -t 20 -a ${path_to_fasta_file}/rhimgCAMI2_short_read_pooled_gsa.fasta --universal --maxbin2 --interleaved ${path_to_short_read_files}/*fastq -m 1000 ca…	bash ${metabinner_path}/code_for_cami2b/metabinner_cami2b_pipeline_v1.2.sh ${contig_file} ${output_dir} ${coverage_profiles} ${kmer_profile} ${metabinner_path}
Genome binner	Plant-associated gold standard short-read assembly	B3	MetaBinner	1.3	https://github.com/ziyewang/metabinner_cami2b	furious_mccarthy_0	Samples used: all the short read files Fasta_file: rhimgCAMI2_short_read_pooled_gsa.fasta #using MetaWRAP pipeline to generate the coverage profiles files -> metabinner_depth_f1k.txt #conda activate metawrap-env metawrap binning -o INITIAL_BINNING -t 20 -a ${path_to_fasta_file}/rhimgCAMI2_short_read_pooled_gsa.fasta --universal --maxbin2 --interleaved ${path_to_short_read_files}/*fastq -m 1000 ca…	bash ${metabinner_path}/code_for_cami2b/metabinner_cami2b_pipeline_v1.3.sh ${contig_file} ${output_dir} ${coverage_profiles} ${kmer_profile} ${metabinner_path}
Genome binner	Plant-associated gold standard short-read assembly	B4	MetaBinner	1.3	https://github.com/ziyewang/metabinner_cami2b	furious_mccarthy_1	Samples used: all the short read files Fasta_file: rhimgCAMI2_short_read_pooled_gsa.fasta #using MetaWRAP pipeline to generate the coverage profiles files -> metabinner_depth_f1k.txt #conda activate metawrap-env metawrap binning -o INITIAL_BINNING -t 20 -a ${path_to_fasta_file}/rhimgCAMI2_short_read_pooled_gsa.fasta --universal --maxbin2 --interleaved ${path_to_short_read_files}/*fastq -m 1000 ca…	bash ${metabinner_path}/code_for_cami2b/metabinner_cami2b_pipeline_v1.3.sh ${contig_file} ${output_dir} ${coverage_profiles} ${kmer_profile} ${metabinner_path}
Genome binner	Plant-associated gold standard short-read assembly	F1	MaxBin	2.2.7	https://sourceforge.net/projects/maxbin/			run_MaxBin.pl -contig rhimgCAMI2_short_read_pooled_gsa.fasta -out rhizosphere_megahit -reads rhimgCAMI2_short_read_sample_0_reads.fq -reads2 rhimgCAMI2_short_read_sample_1_reads.fq -reads3 rhimgCAMI2_short_read_sample_2_reads.fq -reads4 rhimgCAMI2_short_read_sample_3_reads.fq -reads5 rhimgCAMI2_short_read_sample_4_reads.fq -reads6 rhimgCAMI2_short_read_sample_5_reads.fq -reads7 rhimgCAMI2_short_r…
Genome binner	Plant-associated gold standard short-read assembly	G1	CONCOCT	1.1.0	quay.io/biocontainers/concoct:1.1.0--py37h88e4a8a_0, quay.io/biocontainers/bowtie2:2.4.1--py38he513fc3_0
Genome binner	Plant-associated gold standard short-read assembly	G2	CONCOCT	0.4.1	pehofmann/cami_concoct_kallisto			/usr/local/bin/run
Genome binner	Plant-associated gold standard short-read assembly	J1	Vamb	3.0.1	https://github.com/RasmussenLab/vamb	romantic_poincare_2	Samples used: GSA assembly, all samples. Our tool was used with pooled assembly, which will give degraded performance expected compared to having access to all single-sample assemblies. Some preprocessing was done using minimap2 (version 2.6.r623), Samtools (version 1.9) and jgi_summarize_bam_contig_depths (metabat2 v2.10.2). A Snakemake pipeline is available to reproduce the results here: https:…	vamb --outdir vamb --fasta contigs.flt.fna.gz --rpkm jgi_matrix/jgi.abundance.npz --minfasta 500000
Genome binner	Plant-associated gold standard hybrid assembly	A1	MetaBAT	2.15-5	metabat/metabat, https://bitbucket.org/berkeleylab/metabat/	distracted_hodgkin_0	hybrid gsa with all short read samples, default options	assem=rhimgCAMI2_hybrid_nanosim_pooled_gsa.fasta; metabat1 -v -i ../assemblies/$assem -a $assem.depth.txt -o metabat1-$assem-bins/bin
Genome binner	Plant-associated gold standard hybrid assembly	A2	MetaBAT	2.15-5	metabat/metabat, https://bitbucket.org/berkeleylab/metabat/	focused_poincare_0	Default options - all 21 short reads alignments (using bbmap) and rhimgCAMI2_hybrid_nanosim_pooled_gsa.fasta	runMetaBAT.sh rhimgCAMI2_hybrid_nanosim_pooled_gsa.fasta rhimgCAMI2_hybrid_nanosim_pooled_gsa.fasta.d/*.bam
Genome binner	Plant-associated gold standard hybrid assembly	A3	MetaBAT	2.15-5	metabat/metabat, https://bitbucket.org/berkeleylab/metabat/	focused_poincare_3	hybrid assembly all short read samples with min contig length 1500	metabat2 -i rhimgCAMI2_hybrid_nanosim_pooled_gsa -a rhimgCAMI2_hybrid_nanosim_pooled_gsa.depth.txt -o rhimgCAMI2_hybrid_nanosim_pooled_gsa.metabat2-bins -m 1500 -v
Genome binner	Plant-associated gold standard hybrid assembly	A4	MetaBAT	2.15-5	metabat/metabat, https://bitbucket.org/berkeleylab/metabat/	focused_poincare_6	hybrid gsa assembly all short read samples with min contig length 1500 and minCV 0.05	assem=rhimgCAMI2_hybrid_nanosim_pooled_gsa.fasta; metabat2 -v -i ../assemblies/$assem -a $assem.depth.txt -o metabat2-mincv-$assem.bins/bin --minCV 0.05 --minContig 1500
Genome binner	Plant-associated gold standard hybrid assembly	B1	MetaBinner	1.0	https://github.com/ziyewang/metabinner_cami2b	jolly_mayer_0	Samples used: all the short read files Fasta_file: rhimgCAMI2_hybrid_nanosim_pooled_gsa.fasta We used the short reads to generate the coverage profiles for the contigs. #using MetaWRAP pipeline to generate the coverage profiles files -> metabinner_depth_f1k.txt #conda activate metawrap-env metawrap binning -o INITIAL_BINNING -t 20 -a ${path_to_fasta_file}/rhimgCAMI2_hybrid_nanosim_pooled_gsa.fast…	python metabinner.py \ --contig_file ${contig_file} \ --coverage_profiles ${coverage_profiles} \ --composition_profiles ${kmer_files} \ --output ${output_dir}/metabinner_res/result.tsv \ --log ${output_dir}/metabinner_res/result.log \ --threads 20
Genome binner	Plant-associated gold standard hybrid assembly	B2	MetaBinner	1.1	https://github.com/ziyewang/metabinner_cami2b	cocky_jones_0	Samples used: all the short read files Fasta_file: rhimgCAMI2_hybrid_nanosim_pooled_gsa.fasta We used the short reads to generate the coverage profiles for the contigs. #using MetaWRAP pipeline to generate the coverage profiles files -> metabinner_depth_f1k.txt #conda activate metawrap-env metawrap binning -o INITIAL_BINNING -t 20 -a ${path_to_fasta_file}/rhimgCAMI2_hybrid_nanosim_pooled_gsa.fast…	bash ${metabinner_path}/code_for_cami2b/metabinner_cami2b_pipeline_v1.1.sh ${contig_file} ${output_dir} ${coverage_profiles} ${kmer_profile} ${metabinner_path}
Genome binner	Plant-associated gold standard hybrid assembly	J1	Vamb	3.0.1	https://github.com/RasmussenLab/vamb	romantic_poincare_4	Samples used: Hybrid assembly, all samples. Our tool was used with pooled assembly, which will give degraded performance expected compared to having access to all single-sample assemblies. Some preprocessing was done using minimap2 (version 2.6.r623), Samtools (version 1.9) and jgi_summarize_bam_contig_depths (metabat2 v2.10.2). A Snakemake pipeline is available to reproduce the results here: htt…	vamb --outdir vamb --fasta contigs.flt.fna.gz --rpkm jgi_matrix/jgi.abundance.npz --minfasta 500000
Genome binner	Plant-associated MEGAHIT short-read assembly	A1	MetaBAT	2.15-5	metabat/metabat, https://bitbucket.org/berkeleylab/metabat/	distracted_hodgkin_2	short megahit with all short read samples, default options	assem=rhimgCAMI2_short_read_pooled_megahit.fasta; metabat1 -v -i ../assemblies/$assem -a $assem.depth.txt -o metabat1-$assem-bins/bin
Genome binner	Plant-associated MEGAHIT short-read assembly	A2	MetaBAT	2.15-5	metabat/metabat, https://bitbucket.org/berkeleylab/metabat/	focused_poincare_2	Default options - all 21 short reads alignments (using bbmap) and rhimgCAMI2_short_read_pooled_megahit.fasta	runMetaBat.sh rhimgCAMI2_short_read_pooled_megahit.fasta rhimgCAMI2_short_read_pooled_megahit.fasta.d/*.bam
Genome binner	Plant-associated MEGAHIT short-read assembly	A3	MetaBAT	2.15-5	metabat/metabat, https://bitbucket.org/berkeleylab/metabat/	focused_poincare_5	short megahit assembly all short read samples with min contig length 1500	metabat2 -i rhimgCAMI2_short_read_pooled_megahit.fasta -a rhimgCAMI2_short_read_pooled_megahit.depth.txt -o rhimgCAMI2_short_read_pooled_megahit.metabat2-bins -m 1500 -v
Genome binner	Plant-associated MEGAHIT short-read assembly	A4	MetaBAT	2.15-5	metabat/metabat, https://bitbucket.org/berkeleylab/metabat/	focused_poincare_8	short megahit assembly all short read samples with min contig length 1500 and minCV 0.05	assem=rhimgCAMI2_short_read_pooled_megahit.fasta; metabat2 -v -i ../assemblies/$assem -a $assem.depth.txt -o metabat2-mincv-$assem.bins/bin --minCV 0.05 --minContig 1500
Genome binner	Plant-associated MEGAHIT short-read assembly	B1	MetaBinner	1.0	https://github.com/ziyewang/metabinner_cami2b	boring_fermi_1	Samples used: all the short read files Fasta_file: rhimgCAMI2_short_read_pooled_megahit.fasta #using MetaWRAP pipeline to generate the coverage profiles files -> metabinner_depth_f1k.txt #conda activate metawrap-env metawrap binning -o INITIAL_BINNING -t 20 -a${path_to_fasta_file}/rhimgCAMI2_short_read_pooled_megahit.fasta --universal --maxbin2 --interleaved ${path_to_short_read_files}/*fastq -m …	python metabinner.py \ --contig_file ${contig_file} \ --coverage_profiles ${coverage_profiles} \ --composition_profiles ${kmer_files} \ --output ${output_dir}/metabinner_res/result.tsv \ --log ${output_dir}/metabinner_res/result.log \ --threads 20
Genome binner	Plant-associated MEGAHIT short-read assembly	B2	MetaBinner	1.1	https://github.com/ziyewang/metabinner_cami2b	modest_leakey_0	Samples used: all the short read files Fasta_file: rhimgCAMI2_short_read_pooled_megahit.fasta #using MetaWRAP pipeline to generate the coverage profiles files -> metabinner_depth_f1k.txt #conda activate metawrap-env metawrap binning -o INITIAL_BINNING -t 20 -a${path_to_fasta_file}/rhimgCAMI2_short_read_pooled_megahit.fasta --universal --maxbin2 --interleaved ${path_to_short_read_files}/*fastq -m …	bash ${metabinner_path}/code_for_cami2b/metabinner_cami2b_pipeline_v1.2.sh ${contig_file} ${output_dir} ${coverage_profiles} ${kmer_profile} ${metabinner_path}
Genome binner	Plant-associated MEGAHIT short-read assembly	F1	MaxBin	2.2.7	https://sourceforge.net/projects/maxbin/			run_MaxBin.pl -contig rhimgCAMI2_short_read_pooled_megahit.fasta -out rhizosphere_megahit -reads rhimgCAMI2_short_read_sample_0_reads.fq -reads2 rhimgCAMI2_short_read_sample_1_reads.fq -reads3 rhimgCAMI2_short_read_sample_2_reads.fq -reads4 rhimgCAMI2_short_read_sample_3_reads.fq -reads5 rhimgCAMI2_short_read_sample_4_reads.fq -reads6 rhimgCAMI2_short_read_sample_5_reads.fq -reads7 rhimgCAMI2_sho…
Genome binner	Plant-associated MEGAHIT short-read assembly	G1	CONCOCT	1.1.0	quay.io/biocontainers/concoct:1.1.0--py37h88e4a8a_0, quay.io/biocontainers/bowtie2:2.4.1--py38he513fc3_0			bowtie2-build --threads 16 rhimgCAMI2_short_read_pooled_megahit.fasta rhimgCAMI2_short_read_pooled_megahit.index\n for i in {0..20}; do bowtie2 -q --threads 16 --fr -x rhimgCAMI2_short_read_pooled_megahit.index --interleaved rhimgCAMI2_short_read_sample_${i}_reads.fq -S rhimgCAMI2_short_read_sample_${i}_reads.sam ; done\n for i in {0..20}; do samtools view -@ 16 -b rhimgCAMI2_short_read_sample_${…
Genome binner	Plant-associated MEGAHIT short-read assembly	G2	CONCOCT	0.4.1	pehofmann/cami_concoct_kallisto			/usr/local/bin/run
Genome binner	Plant-associated MEGAHIT short-read assembly	J1	Vamb	3.0.1	https://github.com/RasmussenLab/vamb	romantic_poincare_3	Samples used: Megahit assembly, all samples. Our tool was used with pooled assembly, which will give degraded performance expected compared to having access to all single-sample assemblies. Some preprocessing was done using minimap2 (version 2.6.r623), Samtools (version 1.9) and jgi_summarize_bam_contig_depths (metabat2 v2.10.2). A Snakemake pipeline is available to reproduce the results here: ht…	vamb --outdir vamb --fasta contigs.flt.fna.gz --rpkm jgi_matrix/jgi.abundance.npz --minfasta 500000
Taxonomic binner	Marine short-read samples		Ganon	0.1.4	https://github.com/pirovc/ganon	grave_ritchie_0	Ganon is a k-mer based read classification tool which uses Interleaved Bloom Filters in conjunction with a taxonomic clustering and a k-mer counting-filtering scheme. All 10 samples were used in this submission (0-9).	The workflow is described at https://github.com/mirand863/ganon_cami2
Taxonomic binner	Marine gold standard short-read assembly		LSHVec (genbank)	cami2	https://LizhenShi@bitbucket.org/LizhenShi/cami2_challenge.git	hopeful_kirch_0	Train a LSHVec classification model with 60k species in genbank database. Corresponding sample: marmgCAMI2_short_read_pooled_gold_standard_assembly.fasta.gz
Taxonomic binner	Marine short-read samples		LSHVec-illumina (genbank)	cami2	https://LizhenShi@bitbucket.org/LizhenShi/cami2_challenge.git	hopeful_lovelace_0	Per sample binning for illumina reads by train LSHVec classification model with 60k species in genbank database and simulation. Corresponding samples: marmgCAMI2_short_read_sample_[0-9]_reads
Taxonomic binner	Marine long-read samples		LSHVec-pacbio (genbank)	cami2	https://LizhenShi@bitbucket.org/LizhenShi/cami2_challenge.git	stupefied_feynman_0	Per sample binning for pacbio reads by train LSHVec classification model with 60k species in genbank database with pacbio simulation. Corresponding samples: marmgCAMI2_long_read_sample_[0-9]_reads
Taxonomic binner	Marine short-read samples		NBC++	b3101511ad21d66b93e3b68ee83f96fa854fbc73	https://github.com/z2e2/CAMI	fervent_brown_0 to fervent_brown_9		see https://github.com/z2e2/CAMI/README.md for details
Taxonomic binner	Marine gold standard short-read assembly		PhyloPythiaS+	1.4	cami/ppsp:1.4	cocky_ritchie_0	Taxonomic binning of the gold standard pooled assembly maxLeafClades=800 minPercentInLeaf=0.01 Complete refseq 93 and SILVA 132	/opt/run_ppsp.py --pipelineDir marine --inputFastaFile marmgCAMI2_short_read_pooled_gold_standard_assembly.fasta --databaseFile ncbi_taxonomy --refSeq refseq93/processed --s16Database SILVA_132 --mgDatabase reference_NCBI201502/mg5 --maxLeafClades 800
Taxonomic binner	Marine gold standard short-read assembly		Kraken	2.0.8 beta	cami/bracken:2.5			/biobox/src/kraken/kraken2 --db kraken2db_std --threads 16 --report marmgCAMI2_short_read_pooled_gold_standard_assembly.kreport2 marmgCAMI2_short_read_pooled_gold_standard_assembly.fasta > marmgCAMI2_short_read_pooled_gold_standard_assembly.kraken2
Taxonomic binner	Marine short-read samples		Kraken	2.0.8 beta	cami/bracken:2.5			for i in {0..9}; do /biobox/src/kraken/kraken2 --db kraken2db_std --threads 16 --output marmgCAMI2_short_read_sample_${i}_reads.fq.kraken --report marmgCAMI2_short_read_sample_${i}_reads.fq.kreport marmgCAMI2_short_read_sample_${i}_reads.fq ; done
Taxonomic binner	Marine short-read samples		Kraken	0.10.5 beta	pehofmann/cami_kraken			for i in {0..9}; do kraken --db kraken1db_standard --threads 16 --fastq-input marmgCAMI2_short_read_sample_${i}_reads.fq | cut -f 2,3 | sed "s/\t0$/\t1/" > sample_${i}.tsv ; done
Taxonomic binner	Marine gold standard short-read assembly		DIAMOND	0.9.28	https://github.com/bbuchfink/diamond			diamond blastx -d nr -q marmgCAMI2_short_read_pooled_gold_standard_assembly.fasta --out marine --index-chunks 1 --tmpdir tmp --outfmt 102 --threads 16
Taxonomic binner	Marine short-read samples		DIAMOND	0.9.28	https://github.com/bbuchfink/diamond			for i in {0..9} ; do diamond blastx -d nr -q marmgCAMI2_short_read_sample_${i}_reads.fq --out marmgCAMI2_short_read_sample_${i}_reads.102 --index-chunks 1 --tmpdir tmp --threads 46 --outfmt 102 ; done
Taxonomic binner	Marine gold standard short-read assembly		MEGAN	6.15.2	http://megan.informatik.uni-tuebingen.de/			diamond blastx -d nr -q marmgCAMI2_short_read_pooled_gold_standard_assembly.fasta --out marine.daa --index-chunks 1 --tmpdir tmp --threads 16 --outfmt 100\n daa2rma --longReads -i marine.daa -o marine.rma --acc2taxa prot_acc2tax-Nov2018X1.abin
Taxonomic binner	Strain madness short-read samples		Ganon	0.1.4	https://github.com/pirovc/ganon	grave_ritchie_2	Ganon is a k-mer based read classification tool which uses Interleaved Bloom Filters in conjunction with a taxonomic clustering and a k-mer counting-filtering scheme. All 100 samples were used in this submission (0-99).	The workflow is described at https://github.com/mirand863/ganon_cami2
Taxonomic binner	Strain madness gold standard short-read assembly		LSHVec (genbank)	cami2	https://LizhenShi@bitbucket.org/LizhenShi/cami2_challenge.git	hopeful_kirch_3	Train a LSHVec classification model with 60k species in genbank database. Corresponding sample: strmgCAMI2_short_read_pooled_gold_standard_assembly.fasta.gz	docker run --rm -v /path_to_host_folder_of_model_and_data:/cami2_challenge/input lizhen0909/cami2:latest run_binning_cami2_assembly_strmg_gold_standard.py
Taxonomic binner	Strain madness short-read samples		LSHVec-pacbio (genbank)	cami2	https://LizhenShi@bitbucket.org/LizhenShi/cami2_challenge.git	stupefied_feynman_1	Per sample binning for pacbio reads by train LSHVec classification model with 60k species in genbank database with pacbio simulation. Corresponding samples: strmgCAMI2_long_read_sample_[0-99]_reads	docker run --rm -v /path_to_host_folder_of_model_and_data:/cami2_challenge/input lizhen0909/cami2:latest run_binning_cami2_strmg_pacbio_reads.py
Taxonomic binner	Strain madness gold standard short-read assembly		PhyloPythiaS+	1.4	cami/ppsp:1.4			/opt/run_ppsp.py --pipelineDir strain_madness --inputFastaFile strmgCAMI2_short_read_pooled_gold_standard_assembly.fasta --databaseFile ncbi_taxonomy --refSeq refseq93/processed --s16Database SILVA_132 --mgDatabase reference_NCBI201502/mg5 --maxLeafClades 800
Taxonomic binner	Strain madness gold standard short-read assembly		Kraken	2.0.8 beta	cami/bracken:2.5			/biobox/src/kraken/kraken2 --db kraken2db_standard/kraken2db_std --threads 16 --report strmgCAMI2_short_read_pooled_gold_standard_assembly.kreport2 strmgCAMI2_short_read_pooled_gold_standard_assembly.fasta > strmgCAMI2_short_read_pooled_gold_standard_assembly.kraken2
Taxonomic binner	Strain madness short-read samples		Kraken	2.0.8 beta	cami/bracken:2.5			for i in {0..99}; do /biobox/src/kraken/kraken2 --db kraken2db_standard/kraken2db_std --threads 16 --output anonymous_reads_sample_${i}.fq.kraken --report anonymous_reads_sample_${i}.fq.kreport anonymous_reads_sample_${i}.fq ; done
Taxonomic binner	Strain madness short-read samples		Kraken	0.10.5 beta	pehofmann/cami_kraken			for i in {0..99}; do kraken --db kraken1db_standard --threads 16 --fastq-input anonymous_reads_sample_${i}.fq | cut -f 2,3 | sed "s/\t0$/\t1/" > sample_${i}.tsv ; done
Taxonomic binner	Strain madness gold standard short-read assembly		DIAMOND	0.9.28	https://github.com/bbuchfink/diamond			diamond blastx -d nr -q strmgCAMI2_short_read_pooled_gold_standard_assembly.fasta --out marine --index-chunks 1 --tmpdir tmp --outfmt 102 --threads 16
Taxonomic binner	Strain madness gold standard short-read assembly		MEGAN	6.15.2	http://megan.informatik.uni-tuebingen.de/			diamond blastx -d nr -q strmgCAMI2_short_read_pooled_gold_standard_assembly.fasta --out strain_madness.daa --index-chunks 1 --tmpdir tmp --threads 16 --outfmt 100\n daa2rma --longReads -i strain_madness.daa -o strain_madness.rma --acc2taxa prot_acc2tax-Nov2018X1.abin
Taxonomic binner	Plant-associated short-read samples		Ganon	0.3.1	https://github.com/pirovc/ganon	ecstatic_rosalind_0	Ganon is a k-mer based read classification tool which uses Interleaved Bloom Filters in conjunction with a taxonomic clustering and a k-mer counting-filtering scheme. All 21 samples were used in this submission (0-20).	The Snakemake workflow is available at https://github.com/mirand863/cami2_rhizosphere
Taxonomic binner	Plant-associated gold standard short-read assembly		PhyloPythiaS+	1.4	cami/ppsp:1.4			/opt/run_ppsp.py --pipelineDir rhizosphere --inputFastaFile rhimgCAMI2_short_read_pooled_gsa.fasta --databaseFile ncbi_taxonomy --refSeq refseq93/processed --s16Database SILVA_132 --mgDatabase reference_NCBI201502/mg5 --maxLeafClades 800
Taxonomic binner	Plant-associated gold standard short-read assembly		Kraken	2.0.8 beta	cami/bracken:2.5			/biobox/src/kraken/kraken2 --db kraken2db_standard/kraken2db_std --threads 16 --report rhimgCAMI2_short_read_pooled_gsa.kreport2 rhimgCAMI2_short_read_pooled_gsa.fasta > rhimgCAMI2_short_read_pooled_gsa.kraken2
Taxonomic binner	Plant-associated short-read samples		Kraken	0.10.5 beta	pehofmann/cami_kraken			for i in {0..20}; do kraken --db kraken1db_standard --threads 16 --fastq-input rhimgCAMI2_short_read_sample_${i}_reads.fq | cut -f 2,3 | sed "s/\t0$/\t1/" > sample_${i}.tsv ; done
Taxonomic binner	Plant-associated gold standard short-read assembly		DIAMOND	0.9.28	https://github.com/bbuchfink/diamond			diamond blastx -d nr -q rhimgCAMI2_short_read_pooled_gsa.fasta --out marine --index-chunks 1 --tmpdir tmp --outfmt 102 --threads 16
Taxonomic binner	Plant-associated gold standard short-read assembly		MEGAN	6.15.2	http://megan.informatik.uni-tuebingen.de/			diamond blastx -d nr -q rhimgCAMI2_short_read_pooled_gsa.fasta --out rhizosphere.daa --index-chunks 1 --tmpdir tmp --threads 16 --outfmt 100\n daa2rma --longReads -i rhizosphere.daa -o rhizosphere.rma --acc2taxa prot_acc2tax-Nov2018X1.abin
Taxonomic profiler	Marine short-read samples		Bracken	2.2	https://github.com/hzi-bifo/cami2_pipelines	angry_brattain_0	The standard Kraken database was used. The profiling result contains all samples from marine dataset.
Taxonomic profiler	Marine short-read samples		CCMetagen	1.1.3	https://github.com/vrmarcelino/CriticalAss2	modest_yalow_0	Illumina reads were mapped to the NCBI nt database with KMA, and the results were processed with CCMetagen
Taxonomic profiler	Marine short-read samples		Centrifuge	1.0.4 beta
Taxonomic profiler	Marine short-read samples		DUDes	0.08	https://github.com/pirovc/dudes
Taxonomic profiler	Marine short-read samples		DUDes	cami1	https://github.com/pirovc/dudes
Taxonomic profiler	Marine short-read samples		FOCUS	1.5
Taxonomic profiler	Marine short-read samples		FOCUS	cami1
Taxonomic profiler	Marine gold standard short-read assembly		LSHVec gsa		lizhen0909/cami2:latest, https://LizhenShi@bitbucket.org/LizhenShi/cami2_challenge.git	tender_brown_0	"Train a LSHVec classification model with 60k species in genbank database. Corresponding sample: marmgCAMI2_short_read_pooled_gold_standard_assembly.fasta.gz"	docker run --rm -v /path_to_host_folder_of_model_and_data:/cami2_challenge/input lizhen0909/cami2:latest run_taxonomic_profiling_cami2_assembly_marmg_gold_standard.py
Taxonomic profiler	Marine short-read samples		LSHVec illumina		lizhen0909/cami2:latest, https://LizhenShi@bitbucket.org/LizhenShi/cami2_challenge.git	stoic_mclean_0	"Per sample profiling for illumina reads by train LSHVec classification model with 60k species in genbank database and simulation. Corresponding samples: marmgCAMI2_short_read_sample_[0-9]_reads"	docker run --rm -v /path_to_host_folder_of_model_and_data:/cami2_challenge/input lizhen0909/cami2:latest run_taxonomic_profiling_cami2_marmg_illumina_reads.py
Taxonomic profiler	Marine long-read samples		LSHVec pacbio		lizhen0909/cami2:latest, https://LizhenShi@bitbucket.org/LizhenShi/cami2_challenge.git	distracted_mestorf_0	"Per sample profiling for pacbio reads by train LSHVec classification model with 60k species in genbank database and pacbio simulation. Corresponding samples: marmgCAMI2_long_read_sample_[1-10]_reads"	docker run --rm -v /path_to_host_folder_of_model_and_data:/cami2_challenge/input lizhen0909/cami2:latest run_taxonomic_profiling_cami2_marmg_pacbio_reads.py
Taxonomic profiler	Marine short-read samples		Metalign	0.6.2	metalign:cami2, https://github.com/nlapier2/Metalign	insane_turing_0	Default mode. All samples included in a single file, along with a result that is averaged across all samples.	CAMI2_Metalign_Replication_Instructions.pdf
Taxonomic profiler	Marine short-read samples		Metalign avg	0.6.2	metalign:cami2, https://github.com/nlapier2/Metalign	insane_turing_0	Default mode. All samples included in a single file, along with a result that is averaged across all samples.	CAMI2_Metalign_Replication_Instructions.pdf
Taxonomic profiler	Marine short-read samples		MetaPalette	1.0.0
Taxonomic profiler	Marine short-read samples		MetaPhlAn	2.9.22	metaphlan2	mad_yalow_0	Profiling was performed on all the 10 metagenomes by runnning MetaPhlAn2 2.9.22 with default parameters using the mpa_v294 database
Taxonomic profiler	Marine short-read samples		MetaPhlAn	cami1
Taxonomic profiler	Marine short-read samples		MetaPhyler	1.25
Taxonomic profiler	Marine short-read samples		mOTUs	2.0.1	https://github.com/hzi-bifo/cami2_pipelines	distracted_jones_0	The default mOTUs database was used. The profiling result contains all samples from marine dataset.
Taxonomic profiler	Marine short-read samples	10	mOTUs	2.5.1	https://github.com/motu-tool/mOTUs_v2, bioconda: motus	ecstatic_nobel_8	"The mOTUs tool uses phylogenetic marker gene (MG)-based operational taxonomic units (mOTUs) to profile microorganisms (>12,000 in version 2.5.1) at species-level resolution." NOTE: - there are 2 commands, one to split the samples (should not be counted for the total computation time) and the profiling (separated by &&) - the profiles can be "normalised" or "not_renormalise", depending on the nam…	motus util --split_cami_file $SAMPLE_reads.fq.gz && motus profile -f $SAMPLE_reads.for.fq.gz -r $SAMPLE_reads.rev.fq.gz -n $SAMPLE --remove_cami_comments -C recall -l 75 -g 3 -not_renormalise_cami
Taxonomic profiler	Marine short-read samples	11	mOTUs	2.5.1	https://github.com/motu-tool/mOTUs_v2, bioconda: motus	ecstatic_nobel_9
Taxonomic profiler	Marine short-read samples	2	mOTUs	2.5.1	https://github.com/motu-tool/mOTUs_v2, bioconda: motus	ecstatic_nobel_0	"The mOTUs tool uses phylogenetic marker gene (MG)-based operational taxonomic units (mOTUs) to profile microorganisms (>12,000 in version 2.5.1) at species-level resolution." NOTE: - there are 2 commands, one to split the samples (should not be counted for the total computation time) and the profiling (separated by &&) - the profiles can be "normalised" or "not_renormalise", depending on the nam…	motus util --split_cami_file $SAMPLE_reads.fq.gz && motus profile -f $SAMPLE_reads.for.fq.gz -r $SAMPLE_reads.rev.fq.gz -n $SAMPLE --remove_cami_comments -C precision -l 75 -g 3 -not_renormalise_cami
Taxonomic profiler	Marine short-read samples	3	mOTUs	2.5.1	https://github.com/motu-tool/mOTUs_v2, bioconda: motus	ecstatic_nobel_1	"The mOTUs tool uses phylogenetic marker gene (MG)-based operational taxonomic units (mOTUs) to profile microorganisms (>12,000 in version 2.5.1) at species-level resolution." NOTE: - there are 2 commands, one to split the samples (should not be counted for the total computation time) and the profiling (separated by &&) - the profiles can be "normalised" or "not_renormalise", depending on the nam…	motus util --split_cami_file $SAMPLE_reads.fq.gz && motus profile -f $SAMPLE_reads.for.fq.gz -r $SAMPLE_reads.rev.fq.gz -n $SAMPLE --remove_cami_comments -C precision -l 75 -g 3
Taxonomic profiler	Marine short-read samples	4	mOTUs	2.5.1	https://github.com/motu-tool/mOTUs_v2, bioconda: motus	ecstatic_nobel_2	"The mOTUs tool uses phylogenetic marker gene (MG)-based operational taxonomic units (mOTUs) to profile microorganisms (>12,000 in version 2.5.1) at species-level resolution." NOTE: - there are 2 commands, one to split the samples (should not be counted for the total computation time) and the profiling (separated by &&) - the profiles can be "normalised" or "not_renormalise", depending on the nam…	motus util --split_cami_file $SAMPLE_reads.fq.gz && motus profile -f $SAMPLE_reads.for.fq.gz -r $SAMPLE_reads.rev.fq.gz -n $SAMPLE --remove_cami_comments -C recall -l 50 -g 2 -not_renormalise_cami
Taxonomic profiler	Marine short-read samples	5	mOTUs	2.5.1	https://github.com/motu-tool/mOTUs_v2, bioconda: motus	ecstatic_nobel_3	"The mOTUs tool uses phylogenetic marker gene (MG)-based operational taxonomic units (mOTUs) to profile microorganisms (>12,000 in version 2.5.1) at species-level resolution." NOTE: - there are 2 commands, one to split the samples (should not be counted for the total computation time) and the profiling (separated by &&) - the profiles can be "normalised" or "not_renormalise", depending on the nam…	motus util --split_cami_file $SAMPLE_reads.fq.gz && motus profile -f $SAMPLE_reads.for.fq.gz -r $SAMPLE_reads.rev.fq.gz -n $SAMPLE --remove_cami_comments -C recall -l 50 -g 2
Taxonomic profiler	Marine short-read samples	6	mOTUs	2.5.1	https://github.com/motu-tool/mOTUs_v2, bioconda: motus	ecstatic_nobel_4	"The mOTUs tool uses phylogenetic marker gene (MG)-based operational taxonomic units (mOTUs) to profile microorganisms (>12,000 in version 2.5.1) at species-level resolution." NOTE: - there are 2 commands, one to split the samples (should not be counted for the total computation time) and the profiling (separated by &&) - the profiles can be "normalised" or "not_renormalise", depending on the nam…	motus util --split_cami_file $SAMPLE_reads.fq.gz && motus profile -f $SAMPLE_reads.for.fq.gz -r $SAMPLE_reads.rev.fq.gz -n $SAMPLE --remove_cami_comments -C recall -l 30 -g 1 -not_renormalise_cami
Taxonomic profiler	Marine short-read samples	7	mOTUs	2.5.1	https://github.com/motu-tool/mOTUs_v2, bioconda: motus	ecstatic_nobel_5	"The mOTUs tool uses phylogenetic marker gene (MG)-based operational taxonomic units (mOTUs) to profile microorganisms (>12,000 in version 2.5.1) at species-level resolution." NOTE: - there are 2 commands, one to split the samples (should not be counted for the total computation time) and the profiling (separated by &&) - the profiles can be "normalised" or "not_renormalise", depending on the nam…	motus util --split_cami_file $SAMPLE_reads.fq.gz && motus profile -f $SAMPLE_reads.for.fq.gz -r $SAMPLE_reads.rev.fq.gz -n $SAMPLE --remove_cami_comments -C recall -l 30 -g 1
Taxonomic profiler	Marine short-read samples	8	mOTUs	2.5.1	https://github.com/motu-tool/mOTUs_v2, bioconda: motus	ecstatic_nobel_6	"The mOTUs tool uses phylogenetic marker gene (MG)-based operational taxonomic units (mOTUs) to profile microorganisms (>12,000 in version 2.5.1) at species-level resolution." NOTE: - there are 2 commands, one to split the samples (should not be counted for the total computation time) and the profiling (separated by &&) - the profiles can be "normalised" or "not_renormalise", depending on the nam…	motus util --split_cami_file $SAMPLE_reads.fq.gz && motus profile -f $SAMPLE_reads.for.fq.gz -r $SAMPLE_reads.rev.fq.gz -n $SAMPLE --remove_cami_comments -C precision -l 140 -g 6 -not_renormalise_cami
Taxonomic profiler	Marine short-read samples	9	mOTUs	2.5.1	https://github.com/motu-tool/mOTUs_v2, bioconda: motus	ecstatic_nobel_7	"The mOTUs tool uses phylogenetic marker gene (MG)-based operational taxonomic units (mOTUs) to profile microorganisms (>12,000 in version 2.5.1) at species-level resolution." NOTE: - there are 2 commands, one to split the samples (should not be counted for the total computation time) and the profiling (separated by &&) - the profiles can be "normalised" or "not_renormalise", depending on the nam…	motus util --split_cami_file $SAMPLE_reads.fq.gz && motus profile -f $SAMPLE_reads.for.fq.gz -r $SAMPLE_reads.rev.fq.gz -n $SAMPLE --remove_cami_comments -C precision -l 140 -g 6
Taxonomic profiler	Marine short-read samples		mOTUs	cami1
Taxonomic profiler	Marine short-read samples		NBC++		https://github.com/z2e2/CAMI	adoring_euclid_5	2nd CAMI Challenge Marine Dataset: marinetest_s0 marinetest_s1 marinetest_s2 marinetest_s3 marinetest_s4 marinetest_s5 marinetest_s6 marinetest_s7 marinetest_s8 marinetest_s9	see https://github.com/z2e2/CAMI/README.md for details
Taxonomic profiler	Marine short-read samples		TIPP	4.3.10
Taxonomic profiler	Marine short-read samples		TIPP	cami1
Taxonomic profiler	Strain madness short-read samples		Bracken	2.2	https://github.com/hzi-bifo/cami2_pipelines
Taxonomic profiler	Strain madness short-read samples		CCMetagen	1.1.3
Taxonomic profiler	Strain madness short-read samples		Centrifuge	1.0.4 beta
Taxonomic profiler	Strain madness short-read samples		DUDes	0.08	https://github.com/pirovc/dudes
Taxonomic profiler	Strain madness short-read samples		DUDes	cami1	https://github.com/pirovc/dudes
Taxonomic profiler	Strain madness short-read samples		FOCUS	1.5
Taxonomic profiler	Strain madness short-read samples		FOCUS	cami1
Taxonomic profiler	Strain madness gold standard short-read assembly		LSHVec strain gsa		lizhen0909/cami2:latest, https://LizhenShi@bitbucket.org/LizhenShi/cami2_challenge.git,	focused_lalande_0	"Train a LSHVec classification model with 20k strains of 3 species Corresponding sample: strmgCAMI2_short_read_pooled_gold_standard_assembly.fasta.gz"	docker run --rm -v /path_to_host_folder_of_model_and_data:/cami2_challenge/input lizhen0909/cami2:latest run_taxonomic_profiling_cami2_assembly_strmg_gold_standard_fine.py
Taxonomic profiler	Strain madness gold standard short-read assembly		LSHVec gsa		lizhen0909/cami2:latest, https://LizhenShi@bitbucket.org/LizhenShi/cami2_challenge.git,	tender_brown_2	"Train a LSHVec classification model with 60k species in genbank database. Corresponding sample: strmgCAMI2_short_read_pooled_gold_standard_assembly.fasta.gz"	docker run --rm -v /path_to_host_folder_of_model_and_data:/cami2_challenge/input lizhen0909/cami2:latest run_taxonomic_profiling_cami2_assembly_strmg_gold_standard.py
Taxonomic profiler	Strain madness short-read samples		LSHVec illumina		lizhen0909/cami2:latest, https://LizhenShi@bitbucket.org/LizhenShi/cami2_challenge.git,	stoic_mclean_1	"Per sample profiling for illumina reads by train LSHVec classification model with 60k species in genbank database and simulation. Corresponding samples: strmgCAMI2_short_read_sample_[0-99]_reads"	docker run --rm -v /path_to_host_folder_of_model_and_data:/cami2_challenge/input lizhen0909/cami2:latest run_taxonomic_profiling_cami2_strmg_illumina_reads.py
Taxonomic profiler	Strain madness long-read samples		LSHVec pacbio		lizhen0909/cami2:latest, https://LizhenShi@bitbucket.org/LizhenShi/cami2_challenge.git,	distracted_mestorf_1	"Per sample profiling for pacbio reads by train LSHVec classification model with 60k species in genbank database with pacbio simulation. Corresponding samples: strmgCAMI2_long_read_sample_[0-99]_reads"	docker run --rm -v /path_to_host_folder_of_model_and_data:/cami2_challenge/input lizhen0909/cami2:latest run_taxonomic_profiling_cami2_strmg_pacbio_reads.py
Taxonomic profiler	Strain madness short-read samples		Metalign	0.6.2	metalign:cami2, https://github.com/nlapier2/Metalign,	insane_turing_1	Default mode. Sample 0 used, other samples were not finished in time for the competition.	CAMI2_Metalign_Replication_Instructions.pdf
Taxonomic profiler	Strain madness short-read samples		MetaPhlAn	2.9.22	bioconda: metaphlan2	mad_yalow_1	Profiling was performed on all the 100 metagenomes by runnning MetaPhlAn2 2.9.22 with default parameters using the mpa_v294 database
Taxonomic profiler	Strain madness short-read samples		MetaPhlAn	cami1
Taxonomic profiler	Strain madness short-read samples		MetaPhyler	1.25
Taxonomic profiler	Strain madness short-read samples	1	mOTUs	2.0.1	https://github.com/motu-tool/mOTUs_v2	condescending_cori_0	All 100 short reads sequencing samples were analyzed with mOTUs for taxonomy profiling.
Taxonomic profiler	Strain madness short-read samples	10	mOTUs	2.5.1	https://github.com/motu-tool/mOTUs_v2, bioconda: motus	ecstatic_nobel_18	"The mOTUs tool uses phylogenetic marker gene (MG)-based operational taxonomic units (mOTUs) to profile microorganisms (>12,000 in version 2.5.1) at species-level resolution." NOTE: - there are 2 commands, one to split the samples (should not be counted for the total computation time) and the profiling (separated by &&) - the profiles can be "normalised" or "not_renormalise", depending on the nam…	motus util --split_cami_file $SAMPLE_reads.fq.gz && motus profile -f $SAMPLE_reads.for.fq.gz -r $SAMPLE_reads.rev.fq.gz -n $SAMPLE --remove_cami_comments -C recall -l 75 -g 3 -not_renormalise_cami
Taxonomic profiler	Strain madness short-read samples	11	mOTUs	2.5.1	https://github.com/motu-tool/mOTUs_v2, bioconda: motus	ecstatic_nobel_19
Taxonomic profiler	Strain madness short-read samples	2	mOTUs	2.5.1	https://github.com/motu-tool/mOTUs_v2, bioconda: motus	ecstatic_nobel_10	"The mOTUs tool uses phylogenetic marker gene (MG)-based operational taxonomic units (mOTUs) to profile microorganisms (>12,000 in version 2.5.1) at species-level resolution." NOTE: - there are 2 commands, one to split the samples (should not be counted for the total computation time) and the profiling (separated by &&) - the profiles can be "normalised" or "not_renormalise", depending on the nam…	motus util --split_cami_file $SAMPLE_reads.fq.gz && motus profile -f $SAMPLE_reads.for.fq.gz -r $SAMPLE_reads.rev.fq.gz -n $SAMPLE --remove_cami_comments -C precision -l 75 -g 3 -not_renormalise_cami
Taxonomic profiler	Strain madness short-read samples	3	mOTUs	2.5.1	https://github.com/motu-tool/mOTUs_v2, bioconda: motus	ecstatic_nobel_11	"The mOTUs tool uses phylogenetic marker gene (MG)-based operational taxonomic units (mOTUs) to profile microorganisms (>12,000 in version 2.5.1) at species-level resolution." NOTE: - there are 2 commands, one to split the samples (should not be counted for the total computation time) and the profiling (separated by &&) - the profiles can be "normalised" or "not_renormalise", depending on the nam…	motus util --split_cami_file $SAMPLE_reads.fq.gz && motus profile -f $SAMPLE_reads.for.fq.gz -r $SAMPLE_reads.rev.fq.gz -n $SAMPLE --remove_cami_comments -C precision -l 75 -g 3
Taxonomic profiler	Strain madness short-read samples	4	mOTUs	2.5.1	https://github.com/motu-tool/mOTUs_v2, bioconda: motus	ecstatic_nobel_12	"The mOTUs tool uses phylogenetic marker gene (MG)-based operational taxonomic units (mOTUs) to profile microorganisms (>12,000 in version 2.5.1) at species-level resolution." NOTE: - there are 2 commands, one to split the samples (should not be counted for the total computation time) and the profiling (separated by &&) - the profiles can be "normalised" or "not_renormalise", depending on the nam…	motus util --split_cami_file $SAMPLE_reads.fq.gz && motus profile -f $SAMPLE_reads.for.fq.gz -r $SAMPLE_reads.rev.fq.gz -n $SAMPLE --remove_cami_comments -C recall -l 50 -g 2 -not_renormalise_cami
Taxonomic profiler	Strain madness short-read samples	5	mOTUs	2.5.1	https://github.com/motu-tool/mOTUs_v2, bioconda: motus	ecstatic_nobel_13	"The mOTUs tool uses phylogenetic marker gene (MG)-based operational taxonomic units (mOTUs) to profile microorganisms (>12,000 in version 2.5.1) at species-level resolution." NOTE: - there are 2 commands, one to split the samples (should not be counted for the total computation time) and the profiling (separated by &&) - the profiles can be "normalised" or "not_renormalise", depending on the nam…	motus util --split_cami_file $SAMPLE_reads.fq.gz && motus profile -f $SAMPLE_reads.for.fq.gz -r $SAMPLE_reads.rev.fq.gz -n $SAMPLE --remove_cami_comments -C recall -l 50 -g 2
Taxonomic profiler	Strain madness short-read samples	6	mOTUs	2.5.1	https://github.com/motu-tool/mOTUs_v2, bioconda: motus	ecstatic_nobel_14	"The mOTUs tool uses phylogenetic marker gene (MG)-based operational taxonomic units (mOTUs) to profile microorganisms (>12,000 in version 2.5.1) at species-level resolution." NOTE: - there are 2 commands, one to split the samples (should not be counted for the total computation time) and the profiling (separated by &&) - the profiles can be "normalised" or "not_renormalise", depending on the nam…	motus util --split_cami_file $SAMPLE_reads.fq.gz && motus profile -f $SAMPLE_reads.for.fq.gz -r $SAMPLE_reads.rev.fq.gz -n $SAMPLE --remove_cami_comments -C recall -l 30 -g 1 -not_renormalise_cami
Taxonomic profiler	Strain madness short-read samples	7	mOTUs	2.5.1	https://github.com/motu-tool/mOTUs_v2, bioconda: motus	ecstatic_nobel_15	"The mOTUs tool uses phylogenetic marker gene (MG)-based operational taxonomic units (mOTUs) to profile microorganisms (>12,000 in version 2.5.1) at species-level resolution." NOTE: - there are 2 commands, one to split the samples (should not be counted for the total computation time) and the profiling (separated by &&) - the profiles can be "normalised" or "not_renormalise", depending on the nam…	motus util --split_cami_file $SAMPLE_reads.fq.gz && motus profile -f $SAMPLE_reads.for.fq.gz -r $SAMPLE_reads.rev.fq.gz -n $SAMPLE --remove_cami_comments -C recall -l 30 -g 1
Taxonomic profiler	Strain madness short-read samples	8	mOTUs	2.5.1	https://github.com/motu-tool/mOTUs_v2, bioconda: motus	ecstatic_nobel_16	"The mOTUs tool uses phylogenetic marker gene (MG)-based operational taxonomic units (mOTUs) to profile microorganisms (>12,000 in version 2.5.1) at species-level resolution." NOTE: - there are 2 commands, one to split the samples (should not be counted for the total computation time) and the profiling (separated by &&) - the profiles can be "normalised" or "not_renormalise", depending on the nam…	motus util --split_cami_file $SAMPLE_reads.fq.gz && motus profile -f $SAMPLE_reads.for.fq.gz -r $SAMPLE_reads.rev.fq.gz -n $SAMPLE --remove_cami_comments -C precision -l 140 -g 6 -not_renormalise_cami
Taxonomic profiler	Strain madness short-read samples	9	mOTUs	2.5.1	https://github.com/motu-tool/mOTUs_v2, bioconda: motus	ecstatic_nobel_17	"The mOTUs tool uses phylogenetic marker gene (MG)-based operational taxonomic units (mOTUs) to profile microorganisms (>12,000 in version 2.5.1) at species-level resolution." NOTE: - there are 2 commands, one to split the samples (should not be counted for the total computation time) and the profiling (separated by &&) - the profiles can be "normalised" or "not_renormalise", depending on the nam…	motus util --split_cami_file $SAMPLE_reads.fq.gz && motus profile -f $SAMPLE_reads.for.fq.gz -r $SAMPLE_reads.rev.fq.gz -n $SAMPLE --remove_cami_comments -C precision -l 140 -g 6
Taxonomic profiler	Strain madness short-read samples		mOTUs	cami1
Taxonomic profiler	Strain madness short-read samples		TIPP	4.3.10
Taxonomic profiler	Strain madness short-read samples		TIPP	cami1
Taxonomic profiler	Plant-associated short-read samples		Bracken	2.6	https://ccb.jhu.edu/software/bracken/		Profiling for all 21 samples	for i in {0..20}; do ./kraken2 --db /home/me/data/kraken2db_standard/kraken2db_std --threads 16 --output /home/me/output/kraken2.1.1/rhimgCAMI2_short_read_sample_${i}_reads.kraken --report /home/me/output/kraken2.1.1/rhimgCAMI2_short_read_sample_${i}_reads.kreport /home/me/cami2/rhizosphere/reads/rhimgCAMI2_short_read_sample_${i}_reads.fq ; done for i in {0..20}; do python3 est_abundance.py -i /h…
Taxonomic profiler	Plant-associated short-read samples		MetaPhlAn	2.9.21	cami/metaphlan:2.9.21		Profiling for all 21 samples	docker run -e "YAML=/bbx/mnt/yaml/biobox.yaml" --volume="/home/me/cami2/rhizosphere/docker:/bbx/mnt/yaml:ro" --volume="/home/me/cami2/rhizosphere/reads:/bbx/mnt/input:ro" --volume="/home/me/docker/metaphlan2.9.21/rhizosphere:/bbx/mnt/output:rw" --volume="/home/me/docker/metaphlan2.9.21/rhizosphere/metadata:/bbx/metadata:rw" --volume="/home/me/docker/metaphlan2.9.21/rhizosphere/cache:/cache:rw" --…
Taxonomic profiler	Plant-associated short-read samples		MetaPhlAn	3.0.7	biobakery/metaphlan:3.0.7		Profiling for all 21 samples	for i in {0..20}; do metaphlan --input_type fastq --nproc 16 --bowtie2db /host/sgi/test/data/metaphlan3 --index mpa_v30_CHOCOPhlAn_201901 --bowtie2out /home/me/metaphlan3_rhizosphere/out${i}.bowtie2 --sample_id ${i} --CAMI_format_output --tmp_dir=/home/me/metaphlan3_rhizosphere /home/me/rhizosphere/reads/rhimgCAMI2_short_read_sample_${i}_reads.fq /home/me/metaphlan3_rhizosphere/rhimgCAMI2_short_r…
Taxonomic profiler	Plant-associated short-read samples		mOTUs	2.5.1	https://github.com/motu-tool/mOTUs_v2		Profiling for all 21 samples	for i in {0..20}; do ./motus profile -f /home/me/rhizosphere/rhimgCAMI2_short_read_sample_${i}_reads.fq_r1.fq -r /home/me/rhizosphere/rhimgCAMI2_short_read_sample_${i}_reads.fq_r2.fq -n $((i)) -C precision -t 16 > /home/me/rhizosphere/motus2.5.1/motus2.5.1_rhizosphere_sample${i}.profile ; done
Taxonomic profiler	Plant-associated short-read samples		mOTUs	cami 1	stefanjanssen/docker_profiling_tools:motu		Profiling for all 21 samples	docker run -e "YAML=/bbx/mnt/yaml/biobox.yaml" --volume="/home/me/cami2/rhizosphere/docker:/bbx/mnt/yaml:ro" --volume="/home/me/cami2/rhizosphere/reads:/bbx/mnt/input:ro" --volume="/home/me/docker/motu_cami1/rhizosphere:/bbx/mnt/output:rw" --volume="/home/me/docker/motu_cami1/rhizosphere/metadata:/bbx/metadata:rw" --volume="/home/me/docker/motu_cami1/rhizosphere/cache:/cache:rw" --volume="/home/m…
Taxonomic profiler	Plant-associated short-read samples	k21 (sr)	sourmash gather	3.3.2	quay.io/sourmash.bio/sourmash, https://github.com/luizirber/2020-cami, bioconda: sourmash	jolly_bartik_0	samples: short reads, samples 0 to 20 parameters: k=21 scaled=10000 LCA database built from CAMI-provided data (NCBI Refseq database and Taxonomy as of 2019/01/08)	snakemake all_cami2_rhimg
Taxonomic profiler	Plant-associated short-read samples	k31 (sr)	sourmash gather	3.3.2	quay.io/sourmash.bio/sourmash, https://github.com/luizirber/2020-cami, bioconda: sourmash	jolly_bartik_1	samples: short reads, samples 0 to 20 parameters: k=31 scaled=10000 LCA database built from CAMI-provided data (NCBI Refseq database and Taxonomy as of 2019/01/08)	snakemake all_cami2_rhimg
Taxonomic profiler	Plant-associated short-read samples	k51 (sr)	sourmash gather	3.3.2	quay.io/sourmash.bio/sourmash, https://github.com/luizirber/2020-cami, bioconda: sourmash	jolly_bartik_2	samples: short reads, samples 0 to 20 parameters: k=51 scaled=10000 LCA database built from CAMI-provided data (NCBI Refseq database and Taxonomy as of 2019/01/08)	snakemake all_cami2_rhimg
Taxonomic profiler	Plant-associated long-read samples	k21 (nano)	sourmash gather	3.3.2	quay.io/sourmash.bio/sourmash, https://github.com/luizirber/2020-cami, bioconda: sourmash	jolly_bartik_3	samples: long reads nano, samples 0 to 20 parameters: k=21, scaled=10000 LCA database built from CAMI-provided data (NCBI Refseq database and Taxonomy as of 2019/01/08)	snakemake all_cami2_rhimg
Taxonomic profiler	Plant-associated long-read samples	k31 (nano)	sourmash gather	3.3.2	quay.io/sourmash.bio/sourmash, https://github.com/luizirber/2020-cami, bioconda: sourmash	jolly_bartik_4	samples: long reads nano, samples 0 to 20 parameters: k=31, scaled=10000 LCA database built from CAMI-provided data (NCBI Refseq database and Taxonomy as of 2019/01/08)	snakemake all_cami2_rhimg
Taxonomic profiler	Plant-associated long-read samples	k51 (nano)	sourmash gather	3.3.2	quay.io/sourmash.bio/sourmash, https://github.com/luizirber/2020-cami, bioconda: sourmash	jolly_bartik_5	samples: long reads nano, samples 0 to 20 parameters: k=51, scaled=10000 LCA database built from CAMI-provided data (NCBI Refseq database and Taxonomy as of 2019/01/08)	snakemake all_cami2_rhimg
Taxonomic profiler	Plant-associated long-read samples	k21 (pb)	sourmash gather	3.3.2	quay.io/sourmash.bio/sourmash, https://github.com/luizirber/2020-cami, bioconda: sourmash	jolly_bartik_6	samples: long reads pacbio, samples 0 to 20 parameters: k=21, scaled=2000 LCA database built from CAMI-provided data (NCBI Refseq database and Taxonomy as of 2019/01/08)	snakemake all_cami2_rhimg
Taxonomic profiler	Plant-associated long-read samples	k31 (pb)	sourmash gather	3.3.2	quay.io/sourmash.bio/sourmash, https://github.com/luizirber/2020-cami, bioconda: sourmash	jolly_bartik_7	samples: long reads pacbio, samples 0 to 20 parameters: k=31, scaled=2000 LCA database built from CAMI-provided data (NCBI Refseq database and Taxonomy as of 2019/01/08)	snakemake all_cami2_rhimg

## Sheet: S Table 3
Supplementary Table 3: Absolute values of metrics and ranking of all methods and the short read gold standard on the marine, strain madness as well as the plant-associated dataset. N/A values are for assemblers which did not submit/produce results on the strain madness dataset. The ranking of assemblers is based on the following scoring: The best assembler per metric gets score 0 for that metric,…
	Marine	Strain Madness	Marine	Strain Madness	Marine	Strain Madness	Marine	Strain Madness	Marine	Strain Madness	Marine	Strain Madness	Marine	Strain Madness
assembler	Strain recall	Strain recall	# mismatches per 100 kbp	# mismatches per 100 kbp	Duplication ratio	Duplication ratio	# misassemblies	# misassemblies	Genome fraction (%)	Genome fraction (%)	Strain precision	Strain precision	NGA50	NGA50	Sum of scores marine	Sum of scores strain	Sum of scores
marmgCAMI2_short_read_pooled_gsa	0.548969	0.67402	0	0	1.04405	1.11145	0	0	0.769131	0.908487	1	1	682777	155980	15	8	10.8
HipMer_cgraph_short	0.15444	0.0318627	168.114	140.223	1.00272	1.00474	1.28771	1.02941	0.265335	0.0731518	0.983607	1	25331.5	4445.59	37	25	29.8
HipMer_Metagenome_short	0.144144	0.0294118	67.4625	254.679	1.00301	1.00601	0.473684	1.23529	0.249767	0.0755496	1	0.923077	20485.8	4693.21	29	31	30.2
HipMer_cgraph-ono_short	0.155727	0.0318627	188.176	95.9397	1.00317	1.01654	2.02782	0.605392	0.267668	0.0714004	0.991803	1	34664.9	4470.33	39	27	31.8
Miniasm_GATB_hybrid	0.108108	0.0294118	173.349	97.7687	1.01731	1.00438	1.97446	0.414216	0.28489	0.0659609	0.903226	1	24345.4	4821.1	60	20	36
Megahit_v1.1.2_short	0.124839	0.0269608	745.348	1031.02	1.01129	1.10099	2.91721	3.06373	0.41104	0.10377	0.530055	0.846154	26599.2	4792.88	57	45	49.8
SPAdes_v3.14-dev_hybrid	0.0746461	0.00490196	887.895	419.428	1.01013	1.00633	1.02587	0.409877	0.235937	0.0534829	0.623656	0.4	43013.9	2154.93	58	45	50.2
OPERA-MS-hybrid	0	0	847.058	507.854	1.01264	1.00798	2.02326	0.473373	0.357274	0.0487818	0	0	28243.6	5960.98	80	44	58.4
Megahit_V1.2.7-short	0.119845	0	760.986	733.832	1.01093	1.01221	2.70581	1.03431	0.424441	0.0679084	0.494681	0.909091	10897.1	2640.91	67	53	58.6
A-STAR_contig_hybrid	0.01287	0	766.151	574.749	1.07748	1.73392	5.66624	9.47059	0.379074	0.309671	0.0584795	0	13936.3	12974	88	49	64.6
A-STAR_scaffold_hybrid	0.01287	0	773.086	574.174	1.07882	1.73478	6.49677	9.3799	0.440842	0.30917	0.0581395	0	16360	13008.5	90	48	64.8
Megahit_v1.1.4-2_short	0.0656371	0.0245098	1045.45	1077.55	1.0198	1.15322	2.81443	3.48284	0.441104	0.107067	0.346939	0.833333	12590	4605.01	87	52	66
metaSPAdes_v3.13.1_short	0.127413	#N/A	743.375	#N/A	1.01148	#N/A	1.28145	#N/A	0.367159	#N/A	0.596386	#N/A	21269.3	#N/A	50
ABySS_short	0.024453	#N/A	98.8915	#N/A	1.00496	#N/A	0.438356	#N/A	0.0432491	#N/A	1	#N/A	1049.07	#N/A	53
metaSPAdes_v3.13.0_short	0.127413	#N/A	745.316	#N/A	1.01178	#N/A	1.3022	#N/A	0.36711	#N/A	0.6	#N/A	22134.5	#N/A	53
Ray-Meta_short	0.114543	#N/A	95.1353	#N/A	1.0161	#N/A	0.91853	#N/A	0.182499	#N/A	1	#N/A	11432.7	#N/A	53
metaSPAdes_v3.13.1-short	0.108247	#N/A	742.767	#N/A	1.01259	#N/A	1.22065	#N/A	0.342049	#N/A	0.567568	#N/A	20121.7	#N/A	61
Flye_long	0.00128866	#N/A	123.243	#N/A	1.03062	#N/A	4.0625	#N/A	0.0034341	#N/A	1	#N/A	117.527	#N/A	82
Ranking based on above metrics															Sum of scores marine	Sum of scores strain	Sum of scores
marmgCAMI2_short_read_pooled_gsa	0	0	0	0	15	8	0	0	0	0	0	0	0	0	15	8	10.8
HipMer_cgraph_short	2	1	5	3	0	1	7	5	12	6	6	0	5	9	37	25	29.8
HipMer_Metagenome_short	3	3	1	4	1	2	2	7	13	5	0	4	9	6	29	31	30.2
HipMer_cgraph-ono_short	1	1	7	1	2	6	11	4	11	7	5	0	2	8	39	27	31.8
Miniasm_GATB_hybrid	10	3	6	2	12	0	9	2	10	9	7	0	6	4	60	20	36
Megahit_v1.1.2_short	6	5	11	10	6	7	14	8	4	4	12	6	4	5	57	45	49.8
SPAdes_v3.14-dev_hybrid	11	7	16	5	4	3	4	1	14	10	8	8	1	11	58	45	50.2
OPERA-MS-hybrid	17	8	15	6	10	4	10	3	8	11	17	9	3	3	80	44	58.4
Megahit_V1.2.7-short	7	8	12	9	5	5	12	6	3	8	13	5	15	10	67	51	57.4
A-STAR_contig_hybrid	14	8	13	8	16	10	16	11	5	1	15	9	12	2	91	49	65.8
A-STAR_scaffold_hybrid	14	8	14	7	17	11	17	10	2	2	16	9	11	1	91	48	65.2
Megahit_v1.1.4-2_short	12	6	17	11	13	9	13	9	1	3	14	7	13	7	83	52	64.4
metaSPAdes_v3.13.1_short	4	#N/A	9	#N/A	7	#N/A	6	#N/A	6	#N/A	10	#N/A	8	#N/A	50	#N/A
ABySS_short	13	#N/A	3	#N/A	3	#N/A	1	#N/A	16	#N/A	0	#N/A	16	#N/A	52	#N/A
metaSPAdes_v3.13.0_short	4	#N/A	10	#N/A	8	#N/A	8	#N/A	7	#N/A	9	#N/A	7	#N/A	53	#N/A
Ray-Meta_short	8	#N/A	2	#N/A	11	#N/A	3	#N/A	15	#N/A	0	#N/A	14	#N/A	53	#N/A
metaSPAdes_v3.13.1-short	9	#N/A	8	#N/A	9	#N/A	5	#N/A	9	#N/A	11	#N/A	10	#N/A	61	#N/A
Flye_long	16	#N/A	4	#N/A	14	#N/A	15	#N/A	17	#N/A	0	#N/A	17	#N/A	83	#N/A
Plant-associated ranking
assembler	Strain recall	# mismatches per 100 kbp	Duplication ratio	# misassemblies	Genome fraction (%)	Strain precision	NGA50
pooled_hybrid_pb_gsa	0.271812	0.000449871	1.04109	0.00128535	0.419358	1	135653
pooled_short_gsa	0.220358	0.111569	1.03278	0	0.296071	1	87910.9
pooled_pacbio_gsa	0.220358	0.000506667	1.0495	0.00133333	0.386617	1	122283
MetaHipMer2_short	0.0659955	221.36	1.01267	2.53407	0.114838	0.951613	8625.59
MetaHipMer_short	0.0626398	143.647	1.01491	1.7845	0.109535	0.949153	7499.4
metaFlye_strain_hybrid	0.0302013	711.732	1.37314	1.31307	0.0799472	0.72973	17623.6
metaFlye_strain_long	0.0302013	711.778	1.43221	1.16129	0.0793403	0.72973	17632
metaFlye_hybrid	0.0279642	742.919	1.38013	1.99399	0.0800477	0.694444	22541
metaFlye-inhouse_hybrid	0.0268456	704.257	1.5008	1.68239	0.0779509	0.648649	26490.2
metaFlye_long	0.0268456	720.287	1.44265	1.8739	0.0794487	0.666667	22565.4
metaSPAdes_short	0.0178971	1245.54	1.01167	3.57995	0.0643186	0.615385	2683.9
Megahit_short	0.0111857	1403.44	1.01465	7.01139	0.0763065	0.27027	1039.18
OPERA-MS_hybrid	0	1577.83	1.01907	6.32045	0.0714271	0	11840.9
								Sum of scores
pooled_hybrid_pb_gsa	0	0	6	1	0	0	0	7
pooled_short_gsa	1	2	5	0	2	0	2	12
pooled_pacbio_gsa	1	1	7	2	1	0	1	13
MetaHipMer2_short	3	4	1	9	3	3	9	32
MetaHipMer_short	4	3	3	6	4	4	10	34
metaFlye_strain_hybrid	5	6	8	4	6	5	7	41
metaFlye_strain_long	5	7	10	3	8	5	6	44
metaFlye_hybrid	7	9	9	8	5	7	5	50
metaFlye-inhouse_hybrid	8	5	12	5	9	9	3	51
metaFlye_long	8	8	11	7	7	8	4	53
metaSPAdes_short	10	10	0	10	12	10	11	63
Megahit_short	11	11	2	12	10	11	12	69
OPERA-MS_hybrid	12	12	4	11	11	12	8	70

## Sheet: S Table 4
Supplementary Table 4: Absolute values of metrics and ranking for common marine genomes. Additionally shown are strain recall and precision metrics at different mismatch and genome fraction values.
assembler	Strain recall	# mismatches per 100 kbp	Duplication ratio	# misassemblies	Genome fraction (%)	Strain precision	NGA50		0.5% mismatches	Strain recall	Strain precision	0.1%, 75% GF	Strain recall	Strain precision	0.5%, 75%	Strain recall	Strain precision
A-STAR_contig_hybrid	0	733.641	1.06766	4.10231	0.267303	0	2610.08			0.0540541	0.947368		0.003003	0.0277778		0.0750751	0.694444
A-STAR_scaffold_hybrid	0	752.151	1.07072	4.67327	0.266221	0	3372.83			0.0570571	0.95		0.003003	0.0277778		0.0780781	0.722222
ABySS_short	0.018018	133.633	1.00367	0.471698	0.0461727	1	538.243			0.018018	1		0.024024	1		0.024024	1
HipMer_cgraph-ono_short	0.045045	236.143	1.00561	1.44	0.184742	0.9375	9399.35			0.048048	1		0.0570571	0.730769		0.0780781	1
HipMer_cgraph_short	0.045045	191.783	1.0044	0.976667	0.182371	0.882353	4526.5			0.0510511	1		0.0570571	0.76		0.0750751	1
HipMer_Metagenome_short	0.045045	91.7469	1.00456	0.405316	0.168947	1	2944.06			0.045045	1		0.0570571	0.95		0.0600601	1
Miniasm_GATB_hybrid	0.018018	271.779	1.01362	1.52475	0.161227	0.666667	3508.4			0.027027	1		0.033033	0.611111		0.0540541	1
Megahit_v1.1.4-2_short	0.015015	909.388	1.01697	2.00662	0.223734	0.333333	3036.67			0.039039	0.866667		0.018018	0.230769		0.042042	0.538462
Megahit_v1.1.2_short	0.039039	661.054	1.01262	1.62914	0.244936	0.565217	3863.75			0.0570571	0.826087		0.042042	0.411765		0.0750751	0.735294
metaSPAdes_v3.13.0_short	0.045045	587.82	1.00818	0.596026	0.208102	0.652174	4079.81			0.0660661	0.956522		0.045045	0.483871		0.0900901	0.967742
metaSPAdes_v3.13.1_short	0.045045	587.562	1.00762	0.562914	0.208168	0.652174	3740.86			0.0660661	0.956522		0.045045	0.5		0.0870871	0.966667
Ray-Meta_short	0.036036	135.794	1.01744	0.850694	0.127848	1	1444.67			0.036036	1		0.048048	0.941176		0.0510511	1
SPAdes_v3.14-dev_hybrid	0.036036	738.781	1.00716	0.993377	0.153263	0.857143	12274			0.039039	0.928571		0.036036	0.571429		0.0540541	0.857143
Megahit_V1.2.7-short	0.03003	682.443	1.00922	1.70297	0.235509	0.454545	2458.59			0.0600601	0.909091		0.033033	0.34375		0.0720721	0.75
metaSPAdes_v3.13.1-short	0.036036	579.158	1.00875	0.646865	0.202292	0.631579	3935.52			0.048048	0.842105		0.042042	0.466667		0.0660661	0.733333
OPERA-MS-hybrid	0	757.533	1.01207	1.40728	0.185915	0	8928.91			0.03003	0.769231		0	0		0.036036	0.631579
Flye_long	0	218.009	1.01511	0.333333	0.000234554	0	0			0	0		0	0		0	0
marmgCAMI2_short_read_pooled_gsa	0.357357	0	1.11197	0	0.69434	1	375166			0.357357	1		0.45045	1		0.45045	1
Ranking based on above metrics								Sum of ranks		Averages	Strain recall	# mismatches per 100 kbp	Duplication ratio	# misassemblies	Genome fraction (%)	Strain precision	NGA50	0.5%, 75%	Strain recall	Strain precision
short_read_pooled_gsa	0	0	17	0	0	0	0	17			0.0266737	486.378	1.01679	1.43078	0.180411	0.566629	4156.6		0.0598834	0.799817
HipMer_Metagenome_short	1	1	2	2	12	0	12	30
HipMer_cgraph_short	1	4	1	8	11	5	4	34
HipMer_cgraph-ono_short	1	6	3	11	9	4	2	36
metaSPAdes_v3.13.1_short	1	9	5	4	6	8	8	41
metaSPAdes_v3.13.0_short	1	10	6	5	7	8	5	42
ABySS_short	11	2	0	3	16	0	16	48
metaSPAdes_v3.13.1-short	7	8	7	6	8	10	6	52
SPAdes_v3.14-dev_hybrid	7	14	4	9	14	6	1	55
Megahit_v1.1.2_short	6	11	10	13	3	11	7	61
Ray-Meta_short	7	3	14	7	15	0	15	61
Miniasm_GATB_hybrid	11	7	11	12	13	7	9	70
Megahit_V1.2.7-short	10	12	8	14	4	12	14	74
OPERA-MS-hybrid	14	16	9	10	10	14	3	76
Flye_long	14	5	12	1	17	14	17	80
A-STAR_contig_hybrid	14	13	15	16	1	14	13	86
Megahit_v1.1.4-2_short	13	17	13	15	5	13	11	87
A-STAR_scaffold_hybrid	14	15	16	17	2	14	10	88

## Sheet: S Table 5
Supplementary Table 5: Absolute values of metrics and ranking for common strain genomes. Additionally shown are strain recall and precision metrics at different mismatch and genome fraction values as well as average genome fraction, strain precision, strain recall and NGA50 values, excluding the gold standard in the averages) and with 0.5% mismatches and 75% genome fraction as thresholds.
assembler	Strain recall	# mismatches per 100 kbp	Duplication ratio	# misassemblies	Genome fraction (%)	Strain precision	NGA50	Sum of scores		0.5% mismatches	Strain recall	Strain precision	0.1%, 75% GF	Strain recall	Strain precision	0.5%, 75%	Strain recall	Strain precision
Pooled-gsa_short	0.663291	0	1.1151	0	0.905492	1	152852	8			0.66329	1		0.898734	1		0.898734	1
A-STAR_contig_hybrid	0	579.044	1.74287	9.62278	0.304693	0	12715.4	34			0.0050633	0.25		0	0		0.0151899	0.230769
A-STAR_scaffold_hybrid	0	578.446	1.74376	9.52911	0.304173	0	12751	33			0.0050633	0.222222		0	0		0.0151899	0.230769
HipMer_cgraph_short	0	144.467	1.00485	0.549367	0.0430659	0	267.628	21			0	0		0.00253165	0.333333		0.00759494	1
HipMer_cgraph-ono_short	0	262.192	1.00611	0.701266	0.0455872	0	241.987	25			0	0		0	0		0.00759494	1
HipMer_Metagenome_short	0	99.0507	1.01705	0.473418	0.0413484	0	183.01	27			0	0		0.00759494	1		0.00759494	1
Megahit_v1.1.2_short	0	1063.77	1.10415	2.94177	0.0747493	0	176.987	39			0	0		0	0		0.00506329	1
Megahit_v1.1.4-2_short	0	1109.69	1.15791	3.27595	0.0784129	0	122.046	43			0	0		0	0		0	0
Megahit_V1.2.7-short	0	755.081	1.01348	0.762025	0.0382965	0	110.881	41			0	0		0.00253165	1		0.00253165	1
OPERA-MS-hybrid	0	516.752	1.0081	0.270769	0.0131344	0	0	36			0	0		0	0		0	0
SPAdes_v3.14-dev_hybrid	0	408.504	1.00578	0.278061	0.0339349	0	478.959	25			0.002532	1		0.00253165	0.5		0.00506329	1
Miniasm_GATB_hybrid	0	100.903	1.00448	0.253165	0.0361461	0	208.739	20			0	0		0.00253165	1		0.00253165	1
Ranking based on above metrics								Sum of scores		Averages	Strain recall	# mismatches per 100 kbp	Duplication ratio	# misassemblies	Genome fraction (%)	Strain precision	NGA50	0.5%, 75%	Strain recall	Strain precision
Pooled-gsa_short	0	0	8	0	0	0	0	8			0	510.717	1.16441	2.60524	0.0921401	0	2477.88		0.00621404	0.678322
wtdbg2_GATB-Pipeline_hybrid	1	8	10	11	1	1	2	34
HipMer_cgraph_short	1	7	11	10	2	1	1	33
HipMer_cgraph-ono_short	1	3	1	5	6	1	4	21
SPAdes_v3.14-dev_hybrid	1	4	3	6	5	1	5	25
HipMer_Metagenome_short	1	1	6	4	7	1	7	27
A-STAR_scaffold_hybrid	1	10	7	8	4	1	8	39
A-STAR_contig_hybrid	1	11	9	9	3	1	9	43
OPERA-MS-hybrid	1	9	5	7	8	1	10	41
Megahit_v1.1.2_short	1	6	4	2	11	1	11	36
Megahit_V1.2.7-short	1	5	2	3	10	1	3	25
Megahit_v1.1.4-2_short	1	2	0	1	9	1	6	20

## Sheet: S Table 6
Supplementary Table 6: Absolute values of metrics and ranking for unique marine genomes. Additionally shown are strain recall and precision metrics at different mismatch and genome fraction values as well as the differences between overall and average genome fraction, strain precision, strain recall and NGA50 between common and unique marine genomes.
assembler	Strain recall	# mismatches per 100 kbp	Duplication ratio	# misassemblies	Genome fraction (%)	Strain precision	NGA50		0.5% mismatches	Strain recall	Strain precision	0.1%, 75% GF	Strain recall	Strain precision	0.5%, 75%	Strain recall	Strain precision
A-STAR_contig_hybrid	0.0208333	786.977	1.08377	6.66808	0.552204	0.0645161	20748.6			0.297917	0.922581		0.0208333	0.0480769		0.3125	0.721154
A-STAR_scaffold_hybrid	0.0208333	786.525	1.08401	7.66737	0.552466	0.0645161	24142.8			0.297917	0.922581		0.0208333	0.0480769		0.3125	0.721154
ABySS_short	0.0291667	50.7527	1.00675	0.392157	0.0413801	1	1324.78			0.0291667	1		0.03125	1		0.03125	1
HipMer_cgraph-ono_short	0.222917	153.833	1.00143	2.44869	0.320677	1	49593.1			0.222917	1		0.2625	0.992126		0.264583	1
HipMer_cgraph_short	0.220833	151.046	1.0015	1.51202	0.318368	1	37865			0.220833	1		0.2625	0.992126		0.264583	1
HipMer_Metagenome_short	0.204167	49.2794	1.00185	0.524876	0.301431	1	31118.9			0.204167	1		0.247917	1		0.247917	1
Miniasm_GATB_hybrid	0.1625	105.719	1.01984	2.28345	0.363941	0.917647	36975.1			0.177083	1		0.252083	0.909774		0.277083	1
Megahit_v1.1.4-2_short	0.0958333	1132.14	1.0216	3.32911	0.478373	0.345865	18273.4			0.179167	0.646617		0.0958333	0.277108		0.179167	0.518072
Megahit_v1.1.2_short	0.177083	799.397	1.01045	3.7431	0.51722	0.524691	40377			0.285417	0.845679		0.177083	0.440415		0.2875	0.715026
metaSPAdes_v3.13.0_short	0.177083	846.731	1.01409	1.75693	0.468755	0.594406	32999.8			0.272917	0.916084		0.179167	0.491429		0.277083	0.76
metaSPAdes_v3.13.1_short	0.177083	843.706	1.01396	1.74414	0.468792	0.590278	31834.5			0.272917	0.909722		0.179167	0.491429		0.277083	0.76
Ray-Meta_short	0.1625	60.491	1.01496	0.976331	0.217433	1	17504.4			0.1625	1		0.191667	1		0.191667	1
SPAdes_v3.14-dev_hybrid	0.0979167	983.505	1.01204	1.04671	0.288785	0.5875	61113.7			0.154167	0.925		0.0979167	0.474747		0.154167	0.747475
Megahit_V1.2.7-short	0.172917	811.407	1.01204	3.34958	0.54547	0.494048	15911.3			0.3	0.857143		0.172917	0.404878		0.302083	0.707317
metaSPAdes_v3.13.1-short	0.152083	847.796	1.01506	1.58898	0.431577	0.561538	29799.8			0.23125	0.853846		0.152083	0.467949		0.23125	0.711538
OPERA-MS-hybrid	0	904.339	1.013	2.41737	0.467045	0	39466.1			0.227083	0.813433		0	0		0.23125	0.744966
Flye_long	0.00208333	1.40143	1.05057	8.85714	0.0054837	1	190.002			0.00208333	1		0.00416667	1		0.00416667	1
marmgCAMI2_short_read_pooled_gsa	0.65625	0	1.00054	0	0.817041	1	843552			0.65625	1		0.75625	1		0.75625	1
Ranking based on above metrics								Sum of ranks		Averages	Strain recall	# mismatches per 100 kbp	Duplication ratio	# misassemblies	Genome fraction (%)	Strain precision	NGA50	0.5%, 75%	Strain recall	Strain precision
short_read_pooled_gsa	0	0	0	0	0	0	0	0			0.123284	547.944	1.02217	2.95918	0.372906	0.632059	28778.7		0.226225	0.829806
HipMer_cgraph_short	2	6	2	5	13	0	5	33
HipMer_Metagenome_short	3	2	3	2	14	0	9	33		Differences between common and unique
HipMer_cgraph-ono_short	1	7	1	11	12	0	2	34		average	0.0966106	61.5665	0.00538431	1.5284	0.192495	0.0654306	24622.1		0.166342	0.0299892
Megahit_v1.1.2_short	4	10	5	14	4	12	3	52		stdev	0.0638465	159.786	0.00955799	1.99984	0.0992999	0.262729	13020		0.0706338	0.262119
ABySS_short	13	3	4	1	17	0	16	54
metaSPAdes_v3.13.1_short	4	12	9	7	6	9	8	55
Ray-Meta_short	8	4	11	3	15	0	14	55
metaSPAdes_v3.13.0_short	4	13	10	8	7	8	7	57
Miniasm_GATB_hybrid	8	5	13	9	10	7	6	58
SPAdes_v3.14-dev_hybrid	11	16	7	4	16	10	1	65
Megahit_V1.2.7-short	7	11	6	13	3	13	15	68
metaSPAdes_v3.13.1-short	10	14	12	6	9	11	10	72
Flye_long	16	1	15	17	11	0	17	77
OPERA-MS-hybrid	17	15	8	10	8	17	4	79
A-STAR_scaffold_hybrid	14	8	17	16	1	15	11	82
A-STAR_contig_hybrid	14	9	16	15	2	15	12	83
Megahit_v1.1.4-2_short	12	17	14	12	5	14	13	87

## Sheet: S Table 7
Supplementary Table 7: Absolute values of metrics and ranking for unique strain genomes. Additionally shown are strain recall and precision metrics at different mismatch and genome fraction values as well as average genome fraction, strain precision, strain recall and NGA50 values, excluding the gold standard in the averages) and with 0.5% mismatches and 75% genome fraction as thresholds.
assembler	Strain recall	# mismatches per 100 kbp	Duplication ratio	# misassemblies	Genome fraction (%)	Strain precision	NGA50	Sum of scores		0.5% mismatches	Strain recall	Strain precision	0.1%, 75% GF	Strain recall	Strain precision	0.5%, 75%	Strain recall	Strain precision
Pooled-gsa_short	1	0	1.00069	0	0.999486	1	251011	0			1	1		1	1		1	1
A-STAR_contig_hybrid	0	444.226	1.46192	4.84615	0.460941	0	20830.9	62			0.23077	0.75		0	0		0.307692	0.8
A-STAR_scaffold_hybrid	0	444.398	1.46185	4.84615	0.460982	0	20830.9	61			0.23077	0.75		0	0		0.307692	0.8
HipMer_cgraph_short	1	11.2685	1.00162	15.6154	0.9873	1	131391	24			1	1		1	1		1	1
HipMer_cgraph-ono_short	0.923077	26.3854	1.00292	17.4615	0.985945	0.923077	139942	33			1	1		0.923077	0.923077		1	1
HipMer_Metagenome_short	1	1.41231	1.00131	4.61538	0.98452	1	134739	14			0.923077	1		1	1		1	1
Megahit_v1.1.2_short	0.846154	35.9838	1.00508	6.76923	0.985548	0.846154	145045	33			1	1		0.846154	0.846154		1	1
Megahit_v1.1.4-2_short	0.769231	100.977	1.01069	9.76923	0.977697	0.833333	140818	47			0.923077	1		0.769231	0.769231		1	1
Megahit_V1.2.7-short	0.769231	88.1731	1.00708	9.30769	0.967656	0.909091	79514.8	47			0.846154	1		0.769231	0.769231		1	1
OPERA-MS-hybrid	0	285.414	1.00515	5.53846	0.939967	0	187083	47			0.769231	1		0	0		1	0.846154
SPAdes_v3.14-dev_hybrid	0.153846	748.839	1.02315	4.38462	0.642932	0.5	53078.7	55			0.153846	0.5		0.153846	0.285714		0.153846	0.285714
Miniasm_GATB_hybrid	0.923077	2.53538	1.00154	5.30769	0.971871	1	144966	21			1	1		1	1		1	1
Ranking based on above metrics								Sum of scores		Averages	Strain recall	# mismatches per 100 kbp	Duplication ratio	# misassemblies	Genome fraction (%)	Strain precision	NGA50	0.5%, 75%	Strain recall	Strain precision
Pooled-gsa_short	0	0	0	0	0	0	0	0			0.58042	199.056	1.0893	8.04196	0.851396	0.637423	108931		0.797203	0.884715
HipMer_Metagenome_short	9	9	11	3	11	9	10	62
wtdbg2_GATB-Pipeline_hybrid	9	10	10	3	10	9	10	61		Differences between common and unique
HipMer_cgraph_short	0	3	3	10	1	0	7	24		average	0.58042	-311.662	-0.0751109	5.43671	0.759256	0.637423	106453		0.790989	0.206394
HipMer_cgraph-ono_short	3	4	4	11	2	4	5	33		stdev	0.438345	418.112	0.113344	6.66827	0.313163	0.432383	60083.1		0.352894	0.490474
Megahit_v1.1.2_short	0	1	1	2	4	0	6	14
Megahit_v1.1.4-2_short	5	5	5	7	3	6	2	33
OPERA-MS-hybrid	7	7	8	9	5	7	4	47
Megahit_V1.2.7-short	6	6	7	8	7	5	8	47
SPAdes_v3.14-dev_hybrid	9	8	6	6	8	9	1	47
A-STAR_scaffold_hybrid	8	11	9	1	9	8	9	55
A-STAR_contig_hybrid	3	2	2	5	6	0	3	21

## Sheet: S Table 8
Supplementary Table 8: Sequencing coverage of selected genomes added to the plant-associated dataset simulation. Cluster name corresponds to dRep clusters, genomes denoted with X are singleton clusters, i.e. they do not have any closely related genomes present in the dataset.
		Coverage per sample
Cluster name dRep	Genome name	Sample 1	Sample 2	Sample 3	Sample 4	Sample 5	Sample 6	Sample 7	Sample 8	Sample 9	Sample 10	Sample 11	Sample 12	Sample 13	Sample 14	Sample 15	Sample 16	Sample 17	Sample 18	Sample 19	Sample 20	Sample 21	Total coverage
290	LjRoot170	4	1	8	8	8	8	8	8	8	8	8	8	8	8	0	0	0	0	0	0	0	101
	LjRoot62	4	1	0	1	2	4	8	1	2	4	4	8	8	8	0	0	0	0	0	0	0	55
	LjRoot139	4	1	0	0	0	0	0	1	1	1	2	2	4	8	0	0	0	0	0	0	0	24
	3823_R	0	0	0	0	0	0	0	0	0	0	0	0	0	0	0.5	0	0	0.5	0.5	0	0.5	2
	3823_AP	0	0	0	0	0	0	0	0	0	0	0	0	0	0	0	0.5	0	0.5	0	0.5	0.5	2
	LjRoot150	0	0	0	0	0	0	0	0	0	0	0	0	0	0	0	0	0.5	0	0.5	0.5	0.5	2
293	LjRoot84	1	2	4	8	2	2	4	4	8	8	8	8	8	8	8	8	8	8	8	8	8	131
	LjRoot130	0	0	0	0	0	1	0	1	1	0	2	0	4	0	4	1	1	8	8	4	8	43
	LjRoot175	0	0	0	0	1	0	1	0	0	1	0	2	0	4	1	4	8	1	4	8	8	43
295	LjRoot103	0.5	0	0	0.5	0.5	0	0.5	0.5	0	0	0.5	0.5	0	0.5	0.5	0	0	0.5	0.5	0	0.5	6
	LjRoot176	0	0.5	0	0.5	0	0.5	0.5	0	0.5	0	0.5	0	0.5	0.5	0	0.5	0	0.5	0	0.5	0.5	6
	LjRoot66	0	0	0.5	0	0.5	0.5	0.5	0	0	0.5	0	0.5	0.5	0.5	0	0	0.5	0	0.5	0.5	0.5	6
299	LjRoot109	1	2	4	8	2	2	4	4	8	8	8	8	8	8	8	8	8	8	8	8	8	131
	LjRoot187	0	0	0	0	0	1	0	1	1	0	2	0	4	0	4	1	1	8	8	4	8	43
	LjRoot181	0	0	0	0	1	0	1	0	0	1	0	2	0	4	1	4	8	1	4	8	8	43
	LjRoot120	0.5	0.5	0.5	0.5	0.5	0.5	0.5	0.5	0.5	0.5	0.5	0.5	0.5	0.5	0.5	0.5	0.5	0.5	0.5	0.5	0.5	10.5
319	3934_E	0.5	0	0	0.5	0.5	0	0.5	0.5	0	0	0.5	0.5	0	0.5	0.5	0	0	0.5	0.5	0	0.5	6
	3934_Q	0	0.5	0	0.5	0	0.5	0.5	0	0.5	0	0.5	0	0.5	0.5	0	0.5	0	0.5	0	0.5	0.5	6
	3934_F	0	0	0.5	0	0.5	0.5	0.5	0	0	0.5	0	0.5	0.5	0.5	0	0	0.5	0	0.5	0.5	0.5	6
X	3934_BI	8	0	0	0	0	0	0	0	0	0	0	0	0	0	0	0	0	0	0	0	0	8
X	3823_L	0	0	0	0	0	0	0	0	0	0	0	0	0	1	1	1	1	1	1	1	1	8
X	LjRoot28	0.5	0.5	0.5	0.5	0.5	0.5	0.5	0.5	0.5	0.5	0.5	0.5	0.5	0.5	0.5	0.5	0	0	0	0	0	8
	Sum/sample	24	9	18	28	19	21	30	22	31	33	37	41	47	53	29.5	29.5	37	38.5	44.5	44.5	54

## Sheet: S Table 9
Supplementary Table 9: Genome binning results of the marine short-read gold standard assembly. Metrics were computed for genomes reconstructed by genome binners for all genomes in the dataset (column all), genomes of unique strains with ANI < 95% to others (column u.), and common strains with ANI ≥95% to each other (column c.). Color scale: dark green (best), dark red (worst) result.
Genome binner	Average completeness per genome (%)			Average purity per bin (%)			F1-score (%)			ARI (%)			Binned base pairs (%)
	all	u.	c.	all	u.	c.	all	u.	c.	all	u.	c.	all	u.	c.
MetaBAT 2.13-33 (A1)	26.7	32.6	15.6	87.1	89.4	69.6	40.8	47.8	25.5	70.3	88.1	59.1	40.6	44.9	33.3
MetaBAT 2.13-33 (A2)	26.9	33	16.9	88.5	92.3	76.6	41.2	48.6	27.7	74.2	89.3	64.2	39.8	44.2	32.2
MetaBAT 0.25.4 (A3)	17.1	21.4	11.9	77.1	83.5	71.6	28	34	20.4	16.6	30	17.5	45.6	48.4	40.7
MetaBinner 1.0 (B1)	52.5	49.3	17.4	75.8	78.4	52.9	62.1	60.5	26.2	74.4	92	55.1	80.4	82.1	77.6
MetaBinner 1.0 (B2)	52.2	48.5	17.1	74.9	77.7	52.1	61.5	59.8	25.7	75	92	55.7	80.4	82.1	77.6
MetaBinner 1.0 (B3)	53.6	50.5	18.2	78.4	80.6	51.4	63.7	62.1	26.9	76.6	92.5	57.2	80.4	82.1	77.6
Autometa cami2/146383e (C1)	32.2	39.2	15.4	91.7	94.4	83.4	47.7	55.4	26	2.9	11.8	1.7	64.4	67.2	59.6
Autometa cami2/146383e (C2)	29.3	35.4	15.6	94.3	97	86.8	44.7	51.9	26.5	1.7	4.7	1.5	64.4	67.2	59.6
MetaWRAP 1.2.3 (D1)	51.6	53.1	21.4	77.6	80.5	58.1	62	64	31.3	50.2	83.9	30.3	90.1	90.9	88.5
UltraBinner 1.0 (E1)	54.2	53.3	18	82.6	84.6	57.8	65.5	65.4	27.5	87.6	96.7	71.3	71.4	78	60.1
MaxBin 2.2.7 (F1)	42.6	49.2	13.3	76.9	80.6	59.7	54.8	61.1	21.7	82.6	88.8	71.9	62.4	75.2	40.5
MaxBin 2.0.2 (F2)	42.3	48.6	13.1	76.4	80.7	59.9	54.4	60.7	21.5	83	88.9	73.3	62.1	75	40
CONCOCT 1.1.0 (G1)	35.8	42.1	23.8	69.7	75.7	65.6	47.3	54.1	34.9	44.2	62.6	33.7	80.4	82.1	77.6
CONCOCT 0.4.1 (G2)	35.5	40.2	27	68.9	75.5	62.4	46.8	52.5	37.7	47.2	61.7	42.5	80.4	82.1	77.6
Vamb fa045c0 (J1)	1	2.6	0.4	99.7	99.9	99.6	2	5.1	0.7	74.4	96	50.9	70.2	72.7	66
Average	36.9	39.9	16.3	81.3	84.7	67.2	48.2	52.2	25.3	57.4	71.9	45.7	67.5	71.6	60.6
Standard error of the mean	4	3.6	1.5	2.3	2	3.7	4.3	4	2.1	7.5	8.1	6.2	4	3.8	4.9
Variance	236	189.3	35.7	81.6	63	200.1	274.5	234.5	68	855	983.8	574.8	243.9	216.3	359.4
Standard deviation	15.4	13.8	6	9	7.9	14.1	16.6	15.3	8.2	29.2	31.4	24	15.6	14.7	19

## Sheet: S Table 10
Supplementary Table 10: Genome binning results of the marine short-read MEGAHIT assembly. Color scale: dark green (best), dark red (worst) result.
Genome binner	Average completeness per genome (%)	Average purity per bin (%)	F1-score (%)	ARI (%)	Binned base pairs (%)
MetaBAT 2.13-33 (A1)	19	87.9	31.2	87.1	45.1
MetaBAT 2.13-33 (A2)	17.5	91	29.3	89.4	40.3
MetaBAT 0.25.4 (A3)	14.9	85.2	25.4	65.6	42.5
MetaBinner 1.0 (B2)	23	69.4	34.5	65.6	70.3
MetaBinner 1.0 (B3)	23.4	72	35.3	61.8	70.3
MetaBinner 1.0 (B4)	23	73.7	35	57.8	70.3
MetaBinner 1.0 (B5)	22.7	48.8	30.9	43.6	99.9
MetaBinner 1.0 (B7)	23.6	72.8	35.6	61.1	70.3
MetaBinner 1.0 (B8)	24.8	76	37.4	68.7	70.3
MetaBinner 1.0 (B9)	23.2	72.7	35.2	61.6	70.3
Autometa cami2 (C2)	12.1	94.8	21.4	2.4	49.5
MetaWRAP 1.2.3 (D1)	37.1	77.2	50.1	57.9	99.9
UltraBinner 1.0 (E1)	23.8	83.1	37.1	85.6	57.4
UltraBinner 1.0 (E2)	23.5	86.5	37	88.2	54.3
MaxBin 2.2.7 (F1)	20.6	68.6	31.7	61.7	68.2
MaxBin 2.0.2 (F2)	21.1	70	32.5	63.3	68.4
CONCOCT 1.1.0 (G1)	24.7	80	37.8	64.9	70.3
CONCOCT 0.4.1 (G2)	23.3	78.6	36	61.4	70.3
Vamb fa045c0 (J1)	0.8	99.9	1.5	84.5	49.5
Average	21.2	78.3	32.4	64.9	65.1
Standard error of the mean	1.6	2.6	2.2	4.5	3.8
Variance	48.8	131.8	88.8	388	269.5
Standard deviation	7	11.5	9.4	19.7	16.4

[truncated: 30 more sheets: S Table 11, S Table 12, S Table 13, S Table 14, S Table 15, S Table 16, S Table 17, S Table 18, S Table 19, S Table 20, S Table 21, S Table 22, S Table 23, S Table 24, S Table 25, S Table 26, S Table 27, S Table 28, S Table 29, S Table 30 …]
