# Supplementary material for: Critical Assessment of Metagenome Interpretation: the second round of challenges
Source: Nat Methods. 2022 Apr 8;19(4):429–40. doi: 10.1038/s41592-022-01431-4 (PMC9007738; doi:10.1038/s41592-022-01431-4)
Supplement: Source Data Fig. 1 — Assembler performances [file 41592_2022_1431_MOESM5_ESM.tsv]

Assembler	Genome fraction (%)	# mismatches per 100 kbp	# misassemblies	NGA50	Strain recall	Strain precision	Duplication ratio	Data partition
GSA	0.694339868	0	0	375165.522522523	0.3573573574	1	1.111970297	Common marine
SPAdes	0.2022915842	579.158349835	0.6468646865	3935.5165165165	0.036036036	0.6315789474	1.0087524752	Common marine
GATB	0.1612267657	271.7789108911	1.5247524752	3508.3963963964	0.018018018	0.6666666667	1.0136237624	Common marine
HipMer	0.1689469967	91.141320132	0.402640264	2944.0570570571	0.045045045	1	0.9979273927	Common marine
MEGAHIT	0.2449363036	658.871980198	1.6237623762	3863.7537537538	0.039039039	0.5652173913	1.0092739274	Common marine
OPERA-MS	0.1859150165	755.032970297	1.402640264	8928.9129129129	0	0	1.0087260726	Common marine
A-STAR	0.2673032013	733.6407920792	4.102310231	2610.0810810811	0	0	1.0676633663	Common marine
Ray	0.1278482838	129.0717161716	0.8085808581	1444.6726726727	0.036036036	1	0.9670693069	Common marine
ABySS	0.0461727063	93.4990759076	0.3300330033	538.2432432432	0.018018018	1	0.7022409241	Common marine
SPAdes	0.4315767653	846.0038689218	1.5856236786	29799.84375	0.1520833333	0.5615384615	1.0129112051	Unique marine
OPERA-MS	0.4670448414	902.4273784355	2.4122621564	39466.1	0	0	1.0108625793	Unique marine
GSA	0.8170409514	0	0	843552.085416667	0.65625	1	1.0005369979	Unique marine
A-STAR	0.552204346	785.3167932489	6.6540084388	20748.6375	0.0208333333	0.064516129	1.081478903	Unique marine
ABySS	0.0413801477	16.3821940928	0.1265822785	1324.7770833333	0.0291666667	1	0.324964135	Unique marine
HipMer	0.3014310549	41.7939451477	0.4451476793	31118.9354166667	0.2041666667	1	0.8496708861	Unique marine
GATB	0.3639410759	98.3592405063	2.1244725738	36975.0875	0.1625	0.9176470588	0.9488375527	Unique marine
MEGAHIT	0.51722	794.3375738397	3.7194092827	40376.975	0.1770833333	0.524691358	1.0040506329	Unique marine
Ray	0.2174332489	43.1349367089	0.6962025316	17504.4104166667	0.1625	1	0.7237468354	Unique marine
SPAdes	0.0336771392	405.4015696203	0.2759493671	478.9594936709	0	0	0.9981367089	Common strain-madness
OPERA-MS	0.0108068101	425.1757721519	0.2227848101	0	0	0	0.8294455696	Common strain-madness
GSA	0.9054922278	0	0	152852.318987342	0.6632911392	1	1.1150987342	Common strain-madness
A-STAR	0.304692557	579.0443037975	9.6227848101	12715.4329113924	0	0	1.7428734177	Common strain-madness
ABySS	NA	NA	NA	NA	NA	NA	NA	Common strain-madness
HipMer	0.0413484051	99.0507088608	0.4734177215	183.0101265823	0	0	1.0170455696	Common strain-madness
GATB	0.0361461013	100.9029113924	0.253164557	208.7392405063	0	0	1.0044759494	Common strain-madness
MEGAHIT	0.0747492658	1063.7653417722	2.9417721519	176.9873417722	0	0	1.1041468354	Common strain-madness
Ray	NA	NA	NA	NA	NA	NA	NA	Common strain-madness
SPAdes	0.6429323077	748.8392307692	4.3846153846	53078.6923076923	0.1538461538	0.5	1.0231538462	Unique strain-madness
OPERA-MS	0.9399669231	285.4138461538	5.5384615385	187083	0	0	1.0051538462	Unique strain-madness
GSA	0.9994861538	0	0	251010.846153846	1	1	1.0006923077	Unique strain-madness
A-STAR	0.4609407692	444.2261538462	4.8461538462	20830.9230769231	0	0	1.4619230769	Unique strain-madness
ABySS	NA	NA	NA	NA	NA	NA	NA	Unique strain-madness
HipMer	0.98452	1.4123076923	4.6153846154	134738.846153846	1	1	1.0013076923	Unique strain-madness
GATB	0.9718707692	2.5353846154	5.3076923077	144965.923076923	0.9230769231	1	1.0015384615	Unique strain-madness
MEGAHIT	0.9855484615	35.9838461538	6.7692307692	145044.923076923	0.8461538462	0.8461538462	1.0050769231	Unique strain-madness
Ray	NA	NA	NA	NA	NA	NA	NA	Unique strain-madness
