# Supplementary material for: Critical Assessment of Metagenome Interpretation: the second round of challenges
Source: Nat Methods. 2022 Apr 8;19(4):429–40. doi: 10.1038/s41592-022-01431-4 (PMC9007738; doi:10.1038/s41592-022-01431-4)
Supplement: Source Data Fig. 2 — Genome binning average completeness, average purity, ARI and percentage of binned bp. [file 41592_2022_1431_MOESM6_ESM.tsv]

Method	Average completeness (bp)	Average purity (bp)	Adjusted Rand index (bp)	Percentage of binned bp	Data partition
MetaBAT	0.268753471038284	0.884906059755793	0.742399783197635	0.397560114662965	Marine GSA
MetaBinner	0.536453306296054	0.784400775602418	0.765598805134076	0.804091460124054	Marine GSA
Autometa	0.322372186894317	0.916823803990343	0.028974112455317	0.643960422696465	Marine GSA
MetaWRAP	0.51590077990579	0.775553636402642	0.502091043720084	0.900510240393429	Marine GSA
UltraBinner	0.542192083669274	0.826168271094143	0.875947951588157	0.713761061394969	Marine GSA
MaxBin	0.426150181498859	0.769307745860839	0.825876529736543	0.623649714396658	Marine GSA
CONCOCT	0.357601213390596	0.697381222668748	0.442482445324071	0.804091460124054	Marine GSA
Vamb	0.009918374019538	0.996967847183598	0.743674526559789	0.702337570488475	Marine GSA
MetaBAT	0.18993120472222	0.878919113564116	0.870979028098143	0.451401958779294	Marine MA
MetaBinner	0.24847351123944	0.759660902541417	0.686822724041942	0.703100467795952	Marine MA
Autometa	0.120788420405561	0.94754127003849	0.0243441421097	0.495066039794153	Marine MA
MetaWRAP	0.371223041756987	0.771908415924032	0.578563195807278	0.999084848593982	Marine MA
UltraBinner	0.238375420806839	0.831420726441402	0.856238118541896	0.574268520828066	Marine MA
MaxBin	0.211481063705213	0.70047247882444	0.632724909212193	0.683976511963133	Marine MA
CONCOCT	0.247369136973595	0.800232917919375	0.649014790814637	0.703100467795952	Marine MA
Vamb	0.007565947751067	0.998789424810195	0.845131518129488	0.495177713358548	Marine MA
MetaBAT	0.139375491751741	0.568261842366981	0.045598563978502	0.526055026741989	Strain-madness GSA
MetaBinner	0.280114034178252	0.515218363704866	0.24999170010615	0.999999827745243	Strain-madness GSA
Autometa	0.046246109533271	0.751409377808628	0.000371194981703	0.988542195821077	Strain-madness GSA
MetaWRAP	0.152789333670149	0.667476605785029	0.73447235703222	0.314413403724684	Strain-madness GSA
UltraBinner	0.243506797114022	0.676917737074101	0.695277886037237	0.347164682884543	Strain-madness GSA
MaxBin	0.129840205095322	0.595096145009556	0.453867320478724	0.481536357508623	Strain-madness GSA
CONCOCT	0.408203067242933	0.637436990615149	0.400037398641683	0.999971590367526	Strain-madness GSA
SolidBin	0.262333760762812	0.437810608416899	0.250690049993017	1	Strain-madness GSA
LSHVec	0.021615821771127	0.746193837185252	0.093676646884436	0.999367953890334	Strain-madness GSA
Vamb	0.013989798053675	0.857442443023518	0.130831423350026	0.994058396014709	Strain-madness GSA
MetaBAT	0.043589329163922	0.79003742609897	0.886953470596574	0.156314003161876	Strain-madness MA
MetaBinner	0.077788656700227	0.462248764526867	0.070155847531062	0.999972173129966	Strain-madness MA
Autometa	0.024701629875141	0.801887250231763	0.002593941955598	0.953922827367605	Strain-madness MA
MetaWRAP	0.122452942743901	0.288943308003202	0.245635090766874	0.919345485043938	Strain-madness MA
UltraBinner	0.045476429465474	0.493820142120587	0.853708050318793	0.182412707035776	Strain-madness MA
MaxBin	0.048039806597859	0.576336396763491	0.482430172539136	0.29512630233488	Strain-madness MA
CONCOCT	0.067546850730151	0.745294001053523	0.688297183575076	0.294896409350186	Strain-madness MA
Vamb	0.001180171200605	0.998588267832971	0.737029336782112	0.44161146562761	Strain-madness MA
MetaBAT	0.14353983751251	0.968572539029421	0.856970813532539	0.197114599472715	Plant-associated GSA
MetaBinner	0.158480280342351	0.668018842687474	0.450599055829066	0.581155224706784	Plant-associated GSA
MaxBin	0.205117868579045	0.812995226214088	0.510094352284011	0.562655772245893	Plant-associated GSA
CONCOCT	0.16268655068532	0.72836562754797	0.602644783164682	0.580985259832198	Plant-associated GSA
Vamb	0.001162638883074	0.999810122976472	0.463440894920213	0.471815930425801	Plant-associated GSA
MetaBAT	0.130961232924402	0.855315640499632	0.472224566347059	0.535336089586365	Plant-associated MA
MetaBinner	0.155502384627831	0.750954774322477	0.512359263817694	0.73174913128301	Plant-associated MA
MaxBin	0.147994236948864	0.822226392391146	0.511129502640845	0.723525408995395	Plant-associated MA
CONCOCT	0.16597010753397	0.816267121253769	0.623308466099815	0.731472602590475	Plant-associated MA
Vamb	0.001729452205088	0.999188733264595	0.585897325353199	0.582180672291419	Plant-associated MA
