# Supplementary material for: Critical Assessment of Metagenome Interpretation: the second round of challenges
Source: Nat Methods. 2022 Apr 8;19(4):429–40. doi: 10.1038/s41592-022-01431-4 (PMC9007738; doi:10.1038/s41592-022-01431-4)
Supplement: Source Data Fig. 3 — Taxonomic binning metrics, 1% filtered and unfiltered. [file 41592_2022_1431_MOESM7_ESM.tsv]

Method	Dataset	rank	Accuracy (bp)	Accuracy (bp) (unfiltered)	Accuracy (seq)	Accuracy (seq) (unfiltered)	Adjusted Rand index (bp)	Adjusted Rand index (bp) (unfiltered)	Adjusted Rand index (seq)	Adjusted Rand index (seq) (unfiltered)	Average completeness (bp)	Average completeness (bp) (unfiltered)	Average completeness (seq)	Average completeness (seq) (unfiltered)	Average purity (bp)	Average purity (bp) (unfiltered)	Average purity (seq)	Average purity (seq) (unfiltered)	Completeness (bp)	Completeness (bp) (unfiltered)	Completeness (seq)	Completeness (seq) (unfiltered)	F1 score (bp)	F1 score (bp) (unfiltered)	F1 score (seq)	F1 score (seq) (unfiltered)	F1 score for sample (bp)	F1 score for sample (bp) (unfiltered)	F1 score for sample (seq)	F1 score for sample (seq) (unfiltered)	Misclassification rate (bp)	Misclassification rate (bp) (unfiltered)	Misclassification rate (seq)	Misclassification rate (seq) (unfiltered)	Percentage of binned bp	Percentage of binned bp (unfiltered)	Percentage of binned sequences	Percentage of binned sequences (unfiltered)	Purity (bp)	Purity (bp) (unfiltered)	Purity (seq)	Purity (seq) (unfiltered)	Rand index (bp)	Rand index (bp) (unfiltered)	Rand index (seq)	Rand index (seq) (unfiltered)	Sample	Std error of av. completeness (bp)	Std error of av. completeness (bp) (unfiltered)
LSHVec	Marine	superkingdom	0.937221087850782	0.937221087850782	0.903842956160976	0.903842956160976	0	0	-1.12283794561914E-15	-1.12283794561914E-15	0.333333333333333	0.333333333333333	0.333333333333333	0.333333333333333	0.937221087850782	0.937221087850782	0.903842956160976	0.903842956160976	0.937221087850782	0.937221087850782	0.903842956160976	0.903842956160976	0.491764892671722	0.491764892671722	0.487046167866892	0.487046167866892	0.937221087850782	0.937221087850782	0.903842956160976	0.903842956160976	0.062778912149218	0.062778912149218	0.096157043839024	0.096157043839024	1	1	1	1	0.937221087850782	0.937221087850782	0.903842956160976	0.903842956160976	0.88229430670923	0.88229430670923	0.8261719576191	0.8261719576191	contigs	0.333333333333333	0.333333333333333
LSHVec	Marine	phylum	0.846083816133939	0.849462309890614	0.6012128128503	0.602690556861515	0.844749498124236	0.841846777033519	0.590220977168504	0.581900660559602	0.072964890935242	0.616996701429662	0.054802956318489	0.469013436531961	0.874381276413497	0.108420860111754	0.557599933626863	0.06715937093274	0.846083816133939	0.849462309890614	0.6012128128503	0.602690556861515	0.134690225533668	0.184432571257236	0.099797454608589	0.117494385832175	0.879478949954375	0.879248445213973	0.673558476497317	0.668475742191652	0.084381359823319	0.08880062832922	0.234303006181876	0.249618203370207	0.924057002564599	0.932246373626263	0.785183718499887	0.803178541335081	0.915618640176681	0.91119937167078	0.765696993818124	0.750381796629793	0.923065041971945	0.921834582828104	0.803347921393473	0.801474596773432	contigs	0.018963564567177	0.074252503106982
LSHVec	Marine	class	0.844175941972158	0.846960900058279	0.579604301860845	0.581133294297134	0.883374468882658	0.879561661922864	0.653136835992842	0.642891192135875	0.187736208014808	0.583218907970467	0.143981188278743	0.443050679805325	0.811457630028638	0.246807073830207	0.415567689959677	0.133353208456808	0.844175941972158	0.846960900058279	0.579604301860845	0.581133294297134	0.304925776413036	0.346838665860478	0.213864890584775	0.205002883790891	0.879788804731638	0.878754006511034	0.658253023946776	0.65410184976638	0.081461221684676	0.086972902851739	0.238402964662284	0.251974145948506	0.919042246121003	0.927640485921685	0.761038022691134	0.776889316257682	0.918538778315324	0.913027097148261	0.761597035337716	0.748025854051494	0.950635571333192	0.949453126930018	0.843193813396439	0.840595407247525	contigs	0.036371600952228	0.067434540294134
LSHVec	Marine	order	0.809351615102007	0.811120526530859	0.492899127356422	0.494947207901785	0.840214548807799	0.835349334364222	0.543061678659604	0.531114192644318	0.25550187225121	0.65970941527506	0.191612386208979	0.490000372664903	0.815759725682258	0.300524075148461	0.427051765298041	0.167965517616633	0.809351615102007	0.811120526530859	0.492899127356422	0.494947207901785	0.389126498366079	0.412938236105107	0.264532566123919	0.250174568142998	0.84551468216292	0.843416414212937	0.563435823849433	0.558545376720743	0.114939460323397	0.121609240570012	0.342467498046613	0.359102606830432	0.91445904412114	0.923416506632216	0.749619411804169	0.772272150232997	0.885060539676602	0.878390759429988	0.657532501953387	0.640897393169568	0.976104558691446	0.975688589079115	0.929873916931934	0.930436277110736	contigs	0.028028750186975	0.040296550824466
LSHVec	Marine	family	0.796411562911294	0.796702648266179	0.469850501995292	0.470327637061418	0.851863294026863	0.845849233050351	0.573288374445181	0.558197788875133	0.225249657365084	0.685830559175259	0.176635534624523	0.536918679959484	0.59602898460202	0.226665574814662	0.337094378370351	0.129957040865053	0.796411562911294	0.796702648266179	0.469850501995292	0.470327637061418	0.326942203780434	0.340722929402873	0.23180602972972	0.209263467401189	0.835378802769638	0.831702483124966	0.543014214179762	0.535961430637118	0.121644564903255	0.130081234817732	0.356833885886109	0.377115621388225	0.906707616403119	0.915835685070262	0.730527451127644	0.755080161280716	0.878355435096745	0.869918765182268	0.643166114113891	0.622884378611775	0.984382829688592	0.983949761543063	0.954275428445009	0.95438685650476	contigs	0.018606131077935	0.030031409617681
LSHVec	Marine	genus	0.763877462458775	0.763877462458775	0.421621972966903	0.421621972966903	0.80547623095584	0.800620973634255	0.549176609313974	0.537161905037853	0.100569183019642	0.662444835977204	0.080057511055392	0.527335344560514	0.205534878643575	0.083134138486479	0.130166146791147	0.052649217227758	0.763877462458775	0.763877462458775	0.421621972966903	0.421621972966903	0.135055214327523	0.147728899606903	0.099139914532141	0.095739765975966	0.807557072658718	0.803736055896129	0.496152838341964	0.48932904513365	0.143465027674811	0.152016770371774	0.397308274342592	0.417057951013602	0.891822852702813	0.900816709304115	0.699564893656045	0.723265672291107	0.856534972325189	0.847983229628226	0.602691725657408	0.582942048986398	0.99088354667911	0.990783598310934	0.971305751515879	0.971775735883513	contigs	0.006523628686833	0.022331435782266
LSHVec	Marine	species	0.454817235216187	0.454817235216187	0.141233437580262	0.141233437580262	0.49530421717613	0.491157428394326	0.135872829582299	0.127464327696489	0.013494115415185	0.42537516961507	0.011227807832235	0.353934327230361	0.019862298242335	0.010806788151972	0.014158658737227	0.007703520691435	0.454817235216187	0.454817235216187	0.141233437580262	0.141233437580262	0.01607032144671	0.021078081114004	0.012524050877959	0.01507884436818	0.474954302750445	0.472672902078947	0.161201583890361	0.157651908882286	0.50304288326985	0.508012150141139	0.812254161122687	0.821610166661419	0.915204189465617	0.924448104453521	0.752258683467041	0.791712369124779	0.49695711673015	0.491987849858861	0.187745838877313	0.178389833338581	0.99459830804692	0.994616826260765	0.989322561005974	0.989619315900777	contigs	0.000822882820902	0.017519484853402
PhyloPythiaS+	Marine	superkingdom	0.796134495546034	0.796134495546034	0.213477754251353	0.213477754251353	0.888619597182426	0.888619597182426	0.655180020620714	0.655180020620714	0.456563909677567	0.456563909677567	0.102001827999783	0.102001827999783	0.99461901748198	0.99461901748198	0.982677909570414	0.982677909570414	0.796134495546034	0.796134495546034	0.213477754251353	0.213477754251353	0.625844114842329	0.625844114842329	0.184819425751835	0.184819425751835	0.882799781985227	0.882799781985227	0.349918933077429	0.349918933077429	0.009361717073311	0.009361717073311	0.030331922323629	0.030331922323629	0.803658115446514	0.803658115446514	0.220155493581796	0.220155493581796	0.990638282926689	0.990638282926689	0.969668077676371	0.969668077676371	0.981472531889708	0.981472531889708	0.941177221040776	0.941177221040776	contigs	0.239843284099261	0.239843284099261
PhyloPythiaS+	Marine	phylum	0.752915986332062	0.759237543715365	0.182089565457228	0.183669790003467	0.978682535869815	0.977732304407294	0.940894100817989	0.939374585338891	0.322629903788327	0.512509884084536	0.105473366931002	0.231407009247849	0.96818107417046	0.864830975050588	0.895326529762667	0.801121322707843	0.752915986332062	0.759237543715365	0.182089565457228	0.183669790003467	0.483981267812348	0.643608907462767	0.188715254485329	0.359089593176331	0.853191212963526	0.856940668602604	0.306410569618468	0.308563029782603	0.015719913152563	0.016496330618464	0.034177652660294	0.03577690989519	0.764940789103625	0.771972253232977	0.188533187245855	0.190484745582583	0.984280086847437	0.983503669381536	0.965822347339706	0.96422309010481	0.989399836936631	0.988956904437937	0.970798558341559	0.970168699970992	contigs	0.075727833747408	0.072891630299423
PhyloPythiaS+	Marine	class	0.743271531181645	0.749175388899728	0.173767942326701	0.17544600648932	0.974627629813348	0.974443561453074	0.936030574316165	0.936237195474756	0.458657389695704	0.570359242973254	0.212777755611147	0.274894304523503	0.954763937361189	0.890129130574696	0.850893944283684	0.828726617764876	0.743271531181645	0.749175388899728	0.173767942326701	0.17544600648932	0.619644725748572	0.695237820797833	0.340427039180792	0.412845067776022	0.846217677133065	0.849933358194544	0.294406483864288	0.296796238205344	0.017734540745209	0.01799499070795	0.037097950496376	0.037416231629905	0.75669110033202	0.762903836345831	0.180462740126348	0.18226570222184	0.982265459254791	0.98200500929205	0.962902049503624	0.962583768370095	0.989279336446666	0.989299909685015	0.970149351858891	0.970487984769404	contigs	0.064942029497353	0.058160953147092
PhyloPythiaS+	Marine	order	0.663313425632092	0.669462102638743	0.113164352174384	0.114415777767457	0.956903439592126	0.95656686874521	0.907275937240848	0.906607925086848	0.499725346223242	0.588135599404246	0.244818931360562	0.300717535118828	0.968969551441002	0.915782745823268	0.847441435664962	0.808141451345101	0.663313425632092	0.669462102638743	0.113164352174384	0.114415777767457	0.659386296423739	0.716268188160646	0.379890569929117	0.438328603082042	0.78893399013518	0.793162284403499	0.201914394907684	0.203880454104742	0.026748269457482	0.027062771619939	0.064093467417109	0.065085732056357	0.68154353577398	0.688083550624737	0.120914159945092	0.122381037160889	0.973251730542517	0.972937228380061	0.935906532582891	0.934914267943643	0.993804157792761	0.99386120321442	0.986311328446134	0.986499811151825	contigs	0.040793848158333	0.036615342554541
PhyloPythiaS+	Marine	family	0.639905725945474	0.64539715027156	0.10275948508257	0.105006616445557	0.979155431584448	0.978528963144043	0.945752137373266	0.944934599962595	0.492917668479419	0.543387374931717	0.272145923621516	0.302502511711378	0.972552107264372	0.90149600379749	0.854707879807669	0.81643893436751	0.639905725945474	0.64539715027156	0.10275948508257	0.105006616445557	0.654244973348822	0.678063785944843	0.412840183294395	0.441443704084083	0.774442899987275	0.778083311566843	0.185443059788288	0.18907649229808	0.019388040168088	0.020553951921764	0.050801035755079	0.051701356407858	0.652557537698359	0.65894099173496	0.108259162676514	0.110731589837347	0.980611959831912	0.979446048078236	0.949198964244921	0.948298643592142	0.997748683851012	0.997721466236647	0.992474480326944	0.992661209232687	contigs	0.032329273256168	0.030479403577386
PhyloPythiaS+	Marine	genus	0.562413097146545	0.567654450693907	0.084281662658403	0.087232997806127	0.952947356310503	0.952367098273899	0.894773012826349	0.894000856112118	0.4412939555849	0.480884777875819	0.284093273663422	0.30666800211683	0.950092670469452	0.888766940372611	0.823416938321267	0.796488040614097	0.562413097146545	0.567654450693907	0.084281662658403	0.087232997806127	0.602665204440893	0.624092222876959	0.422438025521041	0.442833808933141	0.70870702982406	0.712651737904118	0.154308303189546	0.159249740798722	0.042134682449734	0.042865078917264	0.087664667321504	0.087039980602403	0.587152584859124	0.593076731597841	0.09238013660061	0.095549636295888	0.957865317550266	0.957134921082736	0.912335332678495	0.912960019397597	0.997636463715836	0.9976519587573	0.992208041880964	0.992627625957727	contigs	0.023688805514432	0.023179937644591
PhyloPythiaS+	Marine	species	0.334550056929073	0.336521855171838	0.039778513045974	0.041032497847074	0.728644861997049	0.726659869040088	0.66006800942942	0.653605110865675	0.252679009920222	0.293637216525984	0.199605732594813	0.230606492148486	0.714192917703547	0.601658109339317	0.594743293198638	0.528424519833207	0.334550056929073	0.336521855171838	0.039778513045974	0.041032497847074	0.373289479571255	0.394661308783072	0.298896749136655	0.321088658988608	0.453840431722907	0.455073648012499	0.074497185028411	0.076666196189132	0.294654991759102	0.297416229407217	0.414331950484368	0.417313881141386	0.474306974629943	0.478977552937079	0.067919896055236	0.070419556119597	0.705345008240898	0.702583770592783	0.585668049515632	0.582686118858614	0.994504761943329	0.994555360018663	0.990806740027142	0.991170962941265	contigs	0.016222223801322	0.017871704272565
Kraken	Marine	superkingdom	0.984469387725132	0.984469387725132	0.959546631952369	0.959546631952369	0.987550568028815	0.983013840337616	0.99286844854747	0.988232521398118	0.487472892984751	0.649963857313002	0.47637928836371	0.635172384484946	0.998858200119549	0.499429100059774	0.998970349052732	0.499485174526366	0.984469387725132	0.984469387725132	0.959546631952369	0.959546631952369	0.655192236444252	0.564838791201907	0.645120006687418	0.559215750689109	0.991538053608939	0.991248871785673	0.978867164434687	0.978449394355614	0.001291037821607	0.001877623741068	0.001018274975053	0.001888120166255	0.985742017952657	0.986321328067032	0.960524710227715	0.961361798551281	0.998708962178393	0.998122376258932	0.998981725024947	0.998111879833746	0.997447575888248	0.996502759344388	0.997968972696988	0.996636774425182	contigs	0.281479465193506	0.325045768584356
Kraken	Marine	phylum	0.972383987243664	0.980713987603432	0.945521474100259	0.955139462091058	0.991722802243636	0.990957607665429	0.990208101027148	0.989049288937988	0.358438446864465	0.901039877188241	0.346359024575055	0.881791338425951	0.994223813674438	0.602428089848426	0.928500935881123	0.509060444136404	0.972383987243664	0.980713987603432	0.945521474100259	0.955139462091058	0.526913554115354	0.722079544084539	0.504517654399839	0.645482280718325	0.983941975304114	0.987905064506548	0.9697098076565	0.974347027717342	0.004221969455491	0.004797622596384	0.004831795973969	0.005657036095051	0.976506768995443	0.985441765283979	0.950112222511811	0.960573460830927	0.995778030544508	0.995202377403616	0.995168204026031	0.994342963904949	0.995953906155284	0.995601025322793	0.995432962438663	0.99493751647474	contigs	0.077345318595867	0.057230678900178
Kraken	Marine	class	0.971099134067288	0.980100151948338	0.945319550689759	0.955359061412179	0.994630968724866	0.993746711557205	0.993389881472119	0.992040624227105	0.338250672531961	0.929445266022898	0.333045825744571	0.918253169253108	0.993696279167085	0.469736670052561	0.903244129336501	0.406487705500768	0.971099134067288	0.980100151948338	0.945319550689759	0.955359061412179	0.504702434720869	0.624071127565167	0.486652319170682	0.563519448900302	0.98295072654901	0.987262901237431	0.970033246627965	0.974864989035016	0.004904825917233	0.005468885386602	0.003926177393313	0.00481596171293	0.975885683459778	0.985489682069254	0.949045672353776	0.959982299411234	0.995095174082767	0.994531114613398	0.996073822606687	0.99518403828707	0.997789485016646	0.997454288002807	0.997118530850471	0.996570675994178	contigs	0.05526617364457	0.038790350602568
Kraken	Marine	order	0.970845360689549	0.978609958911269	0.943147219254924	0.95275997399099	0.990984714126721	0.98953795040034	0.985904653693134	0.983652796707678	0.397541241423321	0.951232495966537	0.390021150502806	0.935653845797491	0.99188838131806	0.475336287417356	0.863178731227833	0.404953511298436	0.970845360689549	0.978609958911269	0.943147219254924	0.95275997399099	0.567594834612138	0.633906094637713	0.537277359742669	0.565260675633406	0.981977420380761	0.985405251363078	0.967508239321307	0.971733842117815	0.006632270401133	0.007704425720768	0.006838907323568	0.008521218801458	0.977327259343917	0.986208126164521	0.949641731044128	0.960948425784012	0.993367729598867	0.992295574279232	0.993161092676432	0.991478781198542	0.998708634530232	0.998524103844482	0.997939071184235	0.997655852505786	contigs	0.037409951700251	0.02075159531518
Kraken	Marine	family	0.969630033957172	0.977327027780207	0.939106041811793	0.951317333015675	0.991979405655506	0.989193192913554	0.987995945867001	0.983390935521054	0.330946920901785	0.959398123058643	0.325582710611729	0.944954873617712	0.992242909101153	0.370833463796889	0.830097477754839	0.31167444859077	0.969630033957172	0.977327027780207	0.939106041811793	0.951317333015675	0.496345615886312	0.534909759548071	0.467716570033742	0.468743302377117	0.981397034458275	0.984372189829693	0.96574821707243	0.970779609016238	0.00654685836053	0.008480339070107	0.006053807971978	0.008945155533614	0.976019897986348	0.985685979099622	0.944825835989838	0.959903822000782	0.99345314163947	0.991519660929893	0.993946192028022	0.991054844466386	0.999178838311625	0.998911119604242	0.998732608608662	0.998289979512477	contigs	0.024420804538693	0.01438124723073
Kraken	Marine	genus	0.964175940570411	0.969889943175539	0.921640957787412	0.940259596504991	0.980148866869694	0.976510306723984	0.972467579654802	0.967274852852446	0.220892468901092	0.959067032851447	0.218289800462796	0.948149192971423	0.992770161507248	0.233971685801407	0.838984604897203	0.198787537782262	0.964175940570411	0.969889943175539	0.921640957787412	0.940259596504991	0.361377942324696	0.376173089715288	0.346441342126331	0.328667202762217	0.977148738693008	0.978139504089006	0.955061308830919	0.96213731610626	0.009524609241699	0.013469395069461	0.009003379640778	0.014942620955807	0.973447649044813	0.983132138352492	0.930014228962084	0.954522666910359	0.990475390758301	0.986530604930539	0.990996620359222	0.985057379044193	0.999088953512916	0.998938703563416	0.998286228931521	0.998050571656135	contigs	0.012210045825329	0.010802837967149
Kraken	Marine	species	0.91297493519678	0.913108779744765	0.851665684630377	0.852344800495551	0.950426894171863	0.945232850411258	0.934265365006305	0.925409373487068	0.132821352893487	0.909439781205965	0.131722654839153	0.902025695282733	0.904993786168471	0.134862741781991	0.777836333696267	0.116074265665978	0.91297493519678	0.913108779744765	0.851665684630377	0.852344800495551	0.231645298887703	0.234892743585692	0.225293066631787	0.205681120141132	0.931316517125732	0.926888512157765	0.897457522892802	0.890922995108012	0.049589830554854	0.058909482789566	0.051546617245356	0.066841061021208	0.960611496539205	0.970266688534263	0.897952076629047	0.913397241233437	0.950410169445146	0.941090517210434	0.948453382754643	0.933158938978792	0.999291530984208	0.999228512543353	0.998608105681134	0.99845851316617	contigs	0.005899464809609	0.012238673945319
DIAMOND	Marine	superkingdom	0.960520363056767	0.960528684368576	0.943558497869029	0.943564820288391	0.998143400351601	0.918427238652176	0.999580813123568	0.99476841903361	0.484656909631632	0.657676893157942	0.470684479414203	0.692938783009787	0.999875594475201	0.589945850523509	0.999947121622532	0.56407612491383	0.960520363056767	0.960528684368576	0.943558497869029	0.943564820288391	0.652860903070626	0.621972877728791	0.640078167844124	0.621902287807103	0.979762951258781	0.975145563912566	0.970930652411093	0.970572187237629	0.000207706170614	0.009785816399143	6.16418301458977E-05	0.000828842653127	0.960719910510413	0.970021133080188	0.943616664127162	0.944347535805442	0.999792293829386	0.990214183600857	0.999938358169854	0.999171157346873	0.99960919518839	0.981854796596998	0.999880053813551	0.998499007398599	contigs	0.279845311796201	0.311688130581212
DIAMOND	Marine	phylum	0.931849859772647	0.938527415253418	0.895745666085522	0.903661971118202	0.999517716086747	0.995579595900494	0.998915765617038	0.997630535933889	0.280201861965326	0.971175669271794	0.272164337803524	0.950643337339024	0.999608791226591	0.436068128606014	0.977461841226732	0.40532887231021	0.931849859772647	0.938527415253418	0.895745666085522	0.903661971118202	0.437708881138056	0.601883990941301	0.425775738712731	0.568334939537614	0.96461108879852	0.967263776408365	0.944771289036893	0.948841213176723	0.000240157541036	0.00218454792308	0.000525859215136	0.001224262348724	0.932073704301537	0.940582162062036	0.896216950027455	0.904769646530717	0.999759842458964	0.99781545207692	0.999474140784864	0.998775737651276	0.99976493963524	0.997855196889068	0.999493160472175	0.998900656132117	contigs	0.05959054715718	0.006864518950681
DIAMOND	Marine	class	0.922427723315169	0.928557277193026	0.882262210451674	0.891108475869182	0.999046144445567	0.995270761750892	0.998281902749385	0.997014308969534	0.357080284293169	0.972179607738326	0.349025001511977	0.953622842692815	0.998808211122406	0.473188980557846	0.95122882614851	0.431554069243217	0.922427723315169	0.928557277193026	0.882262210451674	0.891108475869182	0.526082670054114	0.636549986252449	0.51067358606755	0.594205425662442	0.959398549233346	0.961833275934328	0.937026919183256	0.941694947728083	0.000543310326245	0.002417106990374	0.000959592925778	0.001629528317004	0.922929160258331	0.930807137632087	0.883109636211268	0.892562932442305	0.999456689673755	0.997582893009625	0.999040407074222	0.998370471682996	0.999613721708122	0.998101408416522	0.999251539406492	0.998713402969494	contigs	0.054059143672463	0.006242751415717
DIAMOND	Marine	order	0.878960352267358	0.886043031264671	0.81283188580806	0.822967788047208	0.994844456166624	0.992600416057531	0.993147827993494	0.992098181556285	0.395176687453945	0.916706135529303	0.381748090176202	0.897457544141472	0.997548556342013	0.50490698863721	0.913298892825393	0.458081642242137	0.878960352267358	0.886043031264671	0.81283188580806	0.822967788047208	0.566095769177363	0.651163564104999	0.538436230766006	0.606561329679744	0.934677471958715	0.937818047885201	0.8955886460604	0.901343263863425	0.002063536631196	0.003980577779477	0.002893013877921	0.003781720616507	0.880777869665359	0.889584089926006	0.815190242492736	0.826091836576719	0.997936463368804	0.996019422220523	0.99710698612208	0.996218279383493	0.999268980838536	0.998967721232718	0.998959387777753	0.998827273805587	contigs	0.036261555688193	0.015660458686365
DIAMOND	Marine	family	0.832971418131089	0.839171150060085	0.75078141387356	0.76389129866195	0.99515269927457	0.992646524832334	0.993879636843617	0.992475148417402	0.367434549005322	0.89008227541666	0.356892585125956	0.866216060944546	0.995978544528598	0.449564730646086	0.916256385888901	0.413760131629907	0.832971418131089	0.839171150060085	0.75078141387356	0.76389129866195	0.536824721815301	0.597395577476182	0.513694968370263	0.560019277664037	0.907975792843453	0.91081575834015	0.856450125142258	0.864417979727532	0.002175766927512	0.004164330725888	0.003264339285008	0.004587589381224	0.834787721647343	0.842680349732578	0.753240245598316	0.767411869204136	0.997824233072488	0.995835669274112	0.996735660714992	0.995412410618776	0.999538791407006	0.999311070106346	0.999347146151827	0.99922344397501	contigs	0.025656813436516	0.013636260851389
DIAMOND	Marine	genus	0.761327601983957	0.766541398799816	0.663043890974359	0.672933373576862	0.980465786420436	0.976891183461605	0.973994112146937	0.971302241512412	0.271207302440396	0.84129071439488	0.25909286003695	0.805644567427211	0.994337381785478	0.334132993584652	0.94212126148952	0.317588052656855	0.761327601983957	0.766541398799816	0.663043890974359	0.672933373576862	0.426174693617622	0.478300689304502	0.406416953924497	0.455583437887751	0.862862553652829	0.86515091012884	0.795316500204756	0.801386721152479	0.004352233234869	0.007123329095298	0.006484026190683	0.009550683125327	0.764655561331211	0.772040900207021	0.667371142944115	0.679422320871783	0.99564776676513	0.992876670904702	0.993515973809317	0.990449316874673	0.999255319113794	0.99913229791063	0.998512078851673	0.998408227575006	contigs	0.014394210698708	0.012411717474628
DIAMOND	Marine	species	0.448793971164646	0.449129347787861	0.311797277493239	0.312526250585445	0.97842041467936	0.972141937163537	0.959611536885742	0.941705044409537	0.089317213995769	0.544336298226376	0.086565252734251	0.529748357202338	0.935910080693006	0.154117359046843	0.882019247437067	0.145776710139544	0.448793971164646	0.449129347787861	0.311797277493239	0.312526250585445	0.163071899062989	0.240221156672009	0.157657321704733	0.228636882473235	0.616182562731295	0.614700258353576	0.472876001386259	0.470802712046484	0.017293060688329	0.026373791504979	0.02174320080583	0.046104327295532	0.456691566133644	0.461295458019871	0.318727432050643	0.327631479550983	0.982706939311671	0.973626208495021	0.97825679919417	0.953895672704468	0.999799141104588	0.999744190142004	0.999359205964461	0.999107722291123	contigs	0.004644664055087	0.016781158790823
MEGAN	Marine	superkingdom	0.95820627561601	0.95820627561601	0.958316921386406	0.958316921386406	0.997886507185142	0.960085968399122	0.999567572796573	0.991039602389409	0.484982742030563	0.64664365604075	0.476036215551202	0.634714954068269	0.99986161907229	0.66657441271486	0.999940076730774	0.666626717820516	0.95820627561601	0.95820627561601	0.958316921386406	0.958316921386406	0.653153478400431	0.656457789481373	0.645007229985992	0.650279562580995	0.978543037050027	0.97642411914711	0.978684512381385	0.978038173160061	0.000238236894288	0.004651880072201	6.33312222926285E-05	0.001411831051982	0.958434610100898	0.96268456877732	0.958377616612283	0.959671815855743	0.999761763105712	0.995348119927799	0.999936668777707	0.998588168948018	0.999552698299495	0.991333007872045	0.99987709291922	0.997441288263594	contigs	0.28005657757099	0.32341130321053
MEGAN	Marine	phylum	0.938464767477427	0.945844773483013	0.933746966702682	0.945456949318947	0.999405424971867	0.995202070089168	0.998647830090364	0.996817703213842	0.487461032031289	0.76769927742864	0.476667356780143	0.752667668290588	0.999579302577146	0.904049651411945	0.96897558472628	0.884754812645433	0.938464767477427	0.945844773483013	0.933746966702682	0.945456949318947	0.655336573045513	0.830313992939003	0.638994619618412	0.813383655832113	0.968123633353097	0.971197078831125	0.965440061430007	0.971268444418739	0.000281667556504	0.002054103825905	0.000639809993358	0.001471168897806	0.93872917703094	0.947791635908493	0.934344769823658	0.946849925480204	0.999718332443496	0.997945896174095	0.999360190006642	0.998528831102194	0.99971017594103	0.997672320465006	0.999363853718006	0.998518066345518	contigs	0.097520475181627	0.082283876381553
MEGAN	Marine	class	0.930286618934801	0.936567768999814	0.928910916885126	0.94023432463793	0.998565287573829	0.994878637363523	0.997715119000627	0.996074031158095	0.561569715670974	0.754831085938955	0.551159480163712	0.74149784339249	0.998017835871747	0.93184348077983	0.971497294043804	0.912327699377808	0.930286618934801	0.936567768999814	0.928910916885126	0.94023432463793	0.71872411621991	0.834048773131762	0.703310099341747	0.818089942452697	0.963552796797253	0.966189822626067	0.962599936747463	0.968323332298306	0.00071365996286	0.002253132388963	0.001175470783991	0.001857689308235	0.930951001391879	0.938682745496653	0.930004109544888	0.941984238686665	0.99928634003714	0.997746867611037	0.998824529216009	0.998142310691765	0.999411636919546	0.99791713527031	0.998991758901642	0.99828938992664	contigs	0.078802265975041	0.068299256938048
MEGAN	Marine	order	0.87356105638986	0.880253675850816	0.880194706340728	0.89265606696288	0.993922290661634	0.991561024910728	0.991706428696319	0.990527743564476	0.583099827169927	0.702485999304159	0.565100063029989	0.689036254938501	0.997449237293372	0.967433085560094	0.986544690320087	0.958124167690601	0.87356105638986	0.880253675850816	0.880194706340728	0.89265606696288	0.735962572694997	0.813941470613031	0.718587763697999	0.801600474612977	0.931402489920083	0.934501054679854	0.934718633460382	0.941399605228562	0.00255318099815	0.004126250085092	0.003556364358657	0.004226101085344	0.875797124967561	0.883900871898701	0.883336171618184	0.896444532173249	0.99744681900185	0.995873749914908	0.996443635641343	0.995773898914656	0.999077720837255	0.998738102833532	0.99871896897703	0.998573675552329	contigs	0.049825862113932	0.044510555984953
MEGAN	Marine	family	0.828564249989646	0.835094857156427	0.845476863157404	0.862191480711313	0.994639845095507	0.992351985596903	0.993234376742844	0.992133402531906	0.610060930031676	0.692018743644356	0.589505907455894	0.669886779974277	0.995817470473884	0.968896368904034	0.979080795330648	0.95412774164874	0.828564249989646	0.835094857156427	0.845476863157404	0.862191480711313	0.75660689126628	0.807379549821531	0.735915855589878	0.787132814426362	0.905120146656552	0.908353471277439	0.914642499457218	0.924048845591161	0.002736881643191	0.00429873312195	0.003867206092337	0.004531949007165	0.830838155686407	0.838700205509235	0.848759189867386	0.866116677327215	0.997263118356809	0.99570126687805	0.996132793907663	0.995468050992835	0.999348230116035	0.999084282040028	0.999195907942118	0.999098184068912	contigs	0.036249127177306	0.033316005461846
MEGAN	Marine	genus	0.710454875696125	0.717376496895909	0.753811283161494	0.774961660315869	0.979931366343751	0.979828550115963	0.973557348695956	0.973537866509843	0.558964716865924	0.610287628499602	0.531055387008595	0.583116477722612	0.987299978457432	0.968736817744195	0.97950047103308	0.961610384842807	0.710454875696125	0.717376496895909	0.753811283161494	0.774961660315869	0.713805151975981	0.748827032472777	0.68871203795659	0.725993538585565	0.828683287745898	0.833360877961333	0.856961102925146	0.870485662950946	0.005883528807429	0.005917285003928	0.007184250251949	0.007130371689588	0.714659596016796	0.721646686009165	0.759266040403559	0.780527108714805	0.994116471192571	0.994082714996072	0.992815749748051	0.992869628310412	0.998785185183433	0.998801386863686	0.998259474533877	0.998345663608987	contigs	0.025330719139307	0.024275031648351
MEGAN	Marine	species	0.305536566766861	0.307551852902765	0.318030941697261	0.326001299309553	0.972155456121207	0.969021683332329	0.96277058753142	0.957224586962643	0.312752124148546	0.324921084374036	0.290719828486862	0.302273956444579	0.96903940548266	0.942318320968014	0.958819658742668	0.932673669070738	0.305536566766861	0.307551852902765	0.318030941697261	0.326001299309553	0.472883656105208	0.483222174726811	0.446160989049714	0.456574763490968	0.464780008613508	0.46682789686078	0.479587762511199	0.48773469648389	0.029296228301275	0.031711337891051	0.025246175681339	0.032055911682509	0.314757782626283	0.317624139306673	0.326267959932919	0.336797655199504	0.970703771698725	0.96828866210895	0.974753824318661	0.967944088317491	0.999396737250954	0.999338234977538	0.999306533163137	0.999238068206274	contigs	0.016832249096787	0.016976601343418
DIAMOND	Marine	class	0.770937191759804	0.777867973993901	0.770937191759804	0.777867973993901	0.999540243350864	0.999503255172952	0.998618861431491	0.998481398491898	0.13836442257774	0.803728771759426	0.13836442257774	0.803728771759426	0.997190030919439	0.266755610123232	0.997190030919439	0.266755610123232	0.770937191759804	0.777867973993901	0.770937191759804	0.777867973993901	0.242831995831942	0.400189152184268	0.242831995831942	0.400189152184268	0.870362814048227	0.874716637773458	0.870362814048227	0.874716637773458	0.000741756241986	0.000859918633472	0.000741756241986	0.000859918633472	0.771509455048832	0.778537399958742	0.771509455048832	0.778537399958742	0.999258243758014	0.999140081366528	0.999258243758014	0.999140081366528	1.00176116537843	1.00206346234034	0.999381072377685	0.999325018743836	short reads	0.028408192287822	0.014208462528248
DIAMOND	Marine	family	0.63382748563704	0.639428343385107	0.63382748563704	0.639428343385107	0.997174572014801	0.996261159392632	0.997064473951952	0.996077320424138	0.122820830000981	0.685975087515651	0.122820830000981	0.685975087515651	0.994854783487603	0.232232325649302	0.994854783487603	0.232232325649302	0.63382748563704	0.639428343385107	0.63382748563704	0.639428343385107	0.218527185152984	0.346845957509429	0.218527185152984	0.346845957509429	0.775259938198466	0.779132566126542	0.775259938198466	0.779132566126542	0.001835541648401	0.002828245957019	0.001835541648401	0.002828245957019	0.63499307517876	0.641241593226459	0.63499307517876	0.641241593226459	0.998164458351599	0.997171754042981	0.998164458351599	0.997171754042981	0.99993343629025	0.999991633542879	0.999712993566668	0.999623077513074	short reads	0.012424937705838	0.014154291790924
DIAMOND	Marine	genus	0.585434301807789	0.589968342853455	0.585434301807789	0.589968342853455	0.995354565827705	0.993633330080442	0.995354558999221	0.993633320694382	0.061065640489725	0.622118022599162	0.061065640489725	0.622118022599162	0.993999987202011	0.117452606943366	0.993999987202011	0.117452606943366	0.585434301807789	0.589968342853455	0.585434301807789	0.589968342853455	0.115036530549106	0.197477502436621	0.115036530549106	0.197477502436621	0.73768527171777	0.740683159610243	0.73768527171777	0.740683159610243	0.002810765195056	0.004949018908924	0.002810765195056	0.004949018908924	0.587082675895693	0.592900744346468	0.587082675895693	0.592900744346468	0.997189234804944	0.995050981091076	0.997189234804944	0.995050981091076	0.999678097049798	0.999564160191339	0.999678097032866	0.999564160168657	short reads	0.004644293653838	0.011798284045443
DIAMOND	Marine	order	0.679208956582837	0.685507159574166	0.679208956582837	0.685507159574166	0.996868719914581	0.996564310572488	0.996211169151092	0.995838896547045	0.154234963842091	0.73690955367964	0.154234963842091	0.73690955367964	0.994014322925569	0.293005391097331	0.994014322925569	0.293005391097331	0.679208956582837	0.685507159574166	0.679208956582837	0.685507159574166	0.266854481920017	0.419131920592324	0.266854481920017	0.419131920592324	0.808277205551683	0.812605346838378	0.808277205551683	0.812605346838378	0.002011565492097	0.002358439200031	0.002011565492097	0.002358439200031	0.68057750382337	0.687127213890994	0.68057750382337	0.687127213890994	0.997988434507903	0.997641560799969	0.997988434507903	0.997641560799969	1.00077091178759	1.00087115016825	0.999430023378961	0.999385137602395	short reads	0.019653224619242	0.014290791520237
DIAMOND	Marine	phylum	0.797776855390032	0.804901256219288	0.797776855390032	0.804901256219288	0.999910395188202	0.999885354362283	0.999208248394068	0.998934361403456	0.074616383763249	0.81651074380702	0.074616383763249	0.81651074380702	0.999046086837861	0.183034869812512	0.999046086837861	0.183034869812512	0.797776855390032	0.804901256219288	0.797776855390032	0.804901256219288	0.138756231143099	0.298674717284936	0.138756231143099	0.298674717284936	0.887364984769508	0.891696468857303	0.887364984769508	0.891696468857303	0.000366853135357	0.00050955090576	0.000366853135357	0.00050955090576	0.798069546335566	0.805311515056478	0.798069546335566	0.805311515056478	0.999633146864643	0.99949044909424	0.999633146864643	0.99949044909424	1.00196849761942	1.00299034396044	0.999611617647972	0.999474669241532	short reads	0.0224955995554	0.0184735680903
DIAMOND	Marine	species	0.367824031610519	0.367924858597367	0.367824031610519	0.367924858597367	0.994301525388672	0.991466789435724	0.99430151254361	0.991466769948188	0.015270953110253	0.366231769067519	0.015270953110253	0.366231769067519	0.70967950828916	0.039936881570113	0.70967950828916	0.039936881570113	0.367824031610519	0.367924858597367	0.367824031610519	0.367924858597367	0.029893712332137	0.071953995919512	0.029893712332137	0.071953995919512	0.534965002949528	0.533644292589876	0.534965002949528	0.533644292589876	0.017713131956787	0.027253098443362	0.017713131956787	0.027253098443362	0.37441858828083	0.378193872182741	0.37441858828083	0.378193872182741	0.982286868043213	0.972746901556638	0.982286868043213	0.972746901556638	0.999530667469348	0.999311912770864	0.99953066742496	0.999311912706384	short reads	0.001053876860783	0.014706696236474
DIAMOND	Marine	superkingdom	0.84831941693542	0.848320070058229	0.84831941693542	0.848320070058229	0.999981959708905	0.999976729372683	0.997200065426949	0.996414273384926	0.419983767769052	0.560161390782238	0.419983767769052	0.560161390782238	0.999813582350604	0.516024514526768	0.999813582350604	0.516024514526768	0.84831941693542	0.848320070058229	0.84831941693542	0.848320070058229	0.591499866381555	0.536496493867383	0.591499866381555	0.536496493867383	0.917816987101392	0.917782740292623	0.917816987101392	0.917782740292623	0.000280190531889	0.000362357855066	0.000280190531889	0.000362357855066	0.848557157058905	0.848627561500348	0.848557157058905	0.848627561500348	0.999719809468111	0.999637642144934	0.999719809468111	0.999637642144934	1.00949920519348	1.01225549589871	0.999469860293053	0.999316656547054	short reads	0.242514960287768	0.279870641376633
Ganon	Marine	class	0.949183068237408	0.957438643680345	0.949183068237408	0.957438643680345	1.0002061155781	1.00026833277228	0.999340168455963	0.999328508132873	0.325756591078463	0.923887451602425	0.325756591078463	0.923887451602425	0.998704302092313	0.525036978530781	0.998704302092313	0.525036978530781	0.949183068237408	0.957438643680345	0.949183068237408	0.957438643680345	0.490177275925183	0.668118168924107	0.490177275925183	0.668118168924107	0.973642733034593	0.977955219963082	0.973642733034593	0.977955219963082	0.000564158646357	0.000587813623877	0.000564158646357	0.000587813623877	0.949717300111443	0.958000111010997	0.949717300111443	0.958000111010997	0.999435841353643	0.999412186376123	0.999435841353643	0.999412186376123	0.997012547097588	0.997403802751127	0.999703481324415	0.999700573410163	short reads	0.061648281239635	0.044720897873824
Ganon	Marine	family	0.940506734245207	0.94924770171898	0.940506734245207	0.94924770171898	1.01736103396525	0.999468878895209	0.999268961399875	0.999038929087738	0.268807921946057	0.944655137185054	0.268807921946057	0.944655137185054	0.997752137192695	0.370518944002256	0.997752137192695	0.370518944002256	0.940506734245207	0.94924770171898	0.940506734245207	0.94924770171898	0.422773545547221	0.53155884586023	0.422773545547221	0.53155884586023	0.969053751105736	0.973501502531049	0.969053751105736	0.973501502531049	0.000573197001104	0.000934284023254	0.000573197001104	0.000934284023254	0.941045555240925	0.950133918703183	0.941045555240925	0.950133918703183	0.999426802998896	0.999065715976746	0.999426802998896	0.999065715976746	0.998611041202735	0.998713562265698	0.999923092212103	0.999900945091695	short reads	0.025438151660973	0.01684349035624
Ganon	Marine	genus	0.939862993585676	0.94857533802055	0.939862993585676	0.94857533802055	0.997312892514176	0.997509372692232	0.998546774306646	0.998294190220553	0.140571449311787	0.941152789114788	0.140571449311787	0.941152789114788	0.998487322586292	0.183778376691993	0.998487322586292	0.183778376691993	0.939862993585676	0.94857533802055	0.939862993585676	0.94857533802055	0.246020556883382	0.306867002701484	0.246020556883382	0.306867002701484	0.968612189592684	0.972929906390163	0.968612189592684	0.972929906390163	0.00079294690585	0.00140069721863	0.00079294690585	0.00140069721863	0.94060825038216	0.94990452580881	0.94060825038216	0.94990452580881	0.99920705309415	0.99859930278137	0.99920705309415	0.99859930278137	0.998972263906988	0.999003305180655	0.99989429444535	0.999878775676258	short reads	0.010345083421419	0.013039405347775
Ganon	Marine	order	0.943903018551966	0.952995951197897	0.943903018551966	0.952995951197897	0.991581312215256	0.997179654455377	0.999027508045025	0.998992203911132	0.358502098068181	0.937948107576418	0.358502098068181	0.937948107576418	0.99753711532085	0.528997131417674	0.99753711532085	0.528997131417674	0.943903018551966	0.952995951197897	0.943903018551966	0.952995951197897	0.52652039280818	0.675763445619099	0.52652039280818	0.675763445619099	0.97077095983927	0.975512906228893	0.97077095983927	0.975512906228893	0.000746627735679	0.000841517656906	0.000746627735679	0.000841517656906	0.94460711458511	0.953797050610514	0.94460711458511	0.953797050610514	0.999253372264321	0.999158482343094	0.999253372264321	0.999158482343094	0.99823125729243	0.998528792037691	0.999847093765433	0.999844298675286	short reads	0.041570825854491	0.02407408032477
Ganon	Marine	phylum	0.948309372470974	0.956155222544326	0.948309372470974	0.956155222544326	1.00014924566091	1.00017442324983	0.99905759216682	0.999068633589616	0.316192738401468	0.89632472917826	0.316192738401468	0.89632472917826	0.999509017840072	0.640217943630803	0.999509017840072	0.640217943630803	0.948309372470974	0.956155222544326	0.948309372470974	0.956155222544326	0.4791826606038	0.744814192081806	0.4791826606038	0.744814192081806	0.973281268873601	0.97739241497571	0.973281268873601	0.97739241497571	0.000357528817764	0.000368850960205	0.000357528817764	0.000368850960205	0.94864786072406	0.956507355397629	0.94864786072406	0.956507355397629	0.999642471182236	0.999631149039795	0.999642471182236	0.999631149039795	0.996816359847092	0.997126721510249	0.999537484008279	0.999540756648281	short reads	0.082536671209709	0.057069210755643
Ganon	Marine	species	0.80523279128451	0.807177712785356	0.80523279128451	0.807177712785356	0.995771050261181	0.994195217359941	0.99542832085697	0.993710099225304	0.043568419654857	0.80898328200853	0.043568419654857	0.80898328200853	0.918055243541751	0.054209857663952	0.918055243541751	0.054209857663952	0.80523279128451	0.807177712785356	0.80523279128451	0.807177712785356	0.08307870717441	0.101408636019451	0.08307870717441	0.101408636019451	0.882706989226481	0.880858921312088	0.882706989226481	0.880858921312088	0.023124819237574	0.030460438499152	0.023124819237574	0.030460438499152	0.824292949890892	0.832532379456963	0.824292949890892	0.832532379456963	0.976875180762426	0.969539561500848	0.976875180762426	0.969539561500848	1.00046014879528	1.00066676941003	0.999757053540667	0.999668380084269	short reads	0.002673504048439	0.01838587902694
Ganon	Marine	superkingdom	0.957672385733651	0.957672385733651	0.957672385733651	0.957672385733651	1.00000862779144	1.00000862779144	0.999670871488148	0.999670871488148	0.639642361342983	0.639642361342983	0.639642361342983	0.639642361342983	0.999951486371165	0.999951486371165	0.999951486371165	0.999951486371165	0.957672385733651	0.957672385733651	0.957672385733651	0.957672385733651	0.780185260468621	0.780185260468621	0.780185260468621	0.780185260468621	0.978343772577139	0.978343772577139	0.978343772577139	0.978343772577139	3.29444140516055E-05	3.29444140516055E-05	3.29444140516055E-05	3.29444140516055E-05	0.957703923433355	0.957703923433355	0.957703923433355	0.957703923433355	0.999967055585949	0.999967055585949	0.999967055585949	0.999967055585949	0.999615537212705	0.999615537212705	0.999935451943683	0.999935451943683	short reads	0.319888439070256	0.319888439070256
Kraken	Marine	class	0.934990542499314	0.942874279589492	0.934990542499314	0.942874279589492	1.00069177772743	1.00106185709638	0.997038255738076	0.996569772945695	0.224610907317306	0.914730149907041	0.224610907317306	0.914730149907041	0.991364346559808	0.358840636486772	0.991364346559808	0.358840636486772	0.934990542499314	0.942874279589492	0.934990542499314	0.942874279589492	0.365767462944291	0.514956759289695	0.365767462944291	0.514956759289695	0.964866423244643	0.96877062869688	0.964866423244643	0.96877062869688	0.00325250701474	0.003836157780623	0.00325250701474	0.003836157780623	0.93803475323075	0.946497505236408	0.93803475323075	0.946497505236408	0.99674749298526	0.996163842219377	0.99674749298526	0.996163842219377	0.983065784542829	0.984115055907018	0.99867880406863	0.998482187087256	short reads	0.045437256157419	0.04430792867643
Kraken	Marine	family	0.928730051351551	0.935509341571477	0.928730051351551	0.935509341571477	0.997603562263179	1.00260622056262	0.996888320613151	0.995173465772316	0.193612665133963	0.929796382475334	0.193612665133963	0.929796382475334	0.988783751551192	0.253960934557866	0.988783751551192	0.253960934557866	0.928730051351551	0.935509341571477	0.928730051351551	0.935509341571477	0.323521189678151	0.398615543275132	0.323521189678151	0.398615543275132	0.961689182606376	0.964098788318138	0.961689182606376	0.964098788318138	0.002886475250885	0.005469522693025	0.002886475250885	0.005469522693025	0.931415862605978	0.940646375081703	0.931415862605978	0.940646375081703	0.997113524749115	0.994530477306975	0.997113524749115	0.994530477306975	0.989177206028221	0.991118422093653	0.999677078529426	0.999507209694224	short reads	0.018984012413845	0.018697780348511
Kraken	Marine	genus	0.93078868731612	0.936692365628119	0.93078868731612	0.936692365628119	0.98730541251917	0.990731902932578	0.995508569035913	0.994114871801035	0.116490097994006	0.931867548429639	0.116490097994006	0.931867548429639	0.986625183928602	0.143205411332369	0.986625183928602	0.143205411332369	0.93078868731612	0.936692365628119	0.93078868731612	0.936692365628119	0.208269924261891	0.248047278392447	0.208269924261891	0.248047278392447	0.96243429726764	0.963907300945656	0.96243429726764	0.963907300945656	0.003660899889311	0.007217330212936	0.003660899889311	0.007217330212936	0.934204523504048	0.94349320494649	0.934204523504048	0.94349320494649	0.996339100110689	0.992782669787064	0.996339100110689	0.992782669787064	0.99642794723143	0.996201669145686	0.999676066238291	0.999583584261311	short reads	0.008547539452736	0.014250802288146
Kraken	Marine	order	0.929074931569353	0.936643308314639	0.929074931569353	0.936643308314639	1.02032946965802	0.206042614990299	0.995858890297249	0.995100545194602	0.254676625034947	0.926834002467647	0.254676625034947	0.926834002467647	0.986328472928546	0.362414231528956	0.986328472928546	0.362414231528956	0.929074931569353	0.936643308314639	0.929074931569353	0.936643308314639	0.404370096641153	0.520683734934283	0.404370096641153	0.520683734934283	0.961415304595428	0.964796063293174	0.961415304595428	0.964796063293174	0.003872038345122	0.005268338078622	0.003872038345122	0.005268338078622	0.93268159054604	0.941596278189209	0.93268159054604	0.941596278189209	0.996127961654878	0.994731661921378	0.996127961654878	0.994731661921378	0.988799417710918	0.99059922036152	0.999346690311598	0.999240878151758	short reads	0.031459603181127	0.025113428267741
Kraken	Marine	phylum	0.932701561107528	0.9407972913725	0.932701561107528	0.9407972913725	1.00064995946379	1.00086655297242	0.994762219543547	0.994308035367097	0.202649284675247	0.875694464643213	0.202649284675247	0.875694464643213	0.996380069930316	0.415995372858891	0.996380069930316	0.415995372858891	0.932701561107528	0.9407972913725	0.932701561107528	0.9407972913725	0.336047475827859	0.563079161194785	0.336047475827859	0.563079161194785	0.964199239283472	0.968269447206101	0.964199239283472	0.968269447206101	0.002068063805673	0.002573607730366	0.002068063805673	0.002573607730366	0.934631730699853	0.943221487819419	0.934631730699853	0.943221487819419	0.997931936194327	0.997426392269634	0.997931936194327	0.997426392269634	0.978754890292917	0.97958800027989	0.99742936718397	0.997192518971855	short reads	0.058018555869265	0.060750184421368
Kraken	Marine	species	0.858400022174089	0.859575620480469	0.858400022174089	0.859575620480469	0.995511528338698	0.993235781549044	0.994995793047585	0.992415670587116	0.056259379826004	0.85796172436373	0.056259379826004	0.85796172436373	0.9143671962295	0.06316656265304	0.9143671962295	0.06316656265304	0.858400022174089	0.859575620480469	0.858400022174089	0.859575620480469	0.105936674982233	0.117562469975358	0.105936674982233	0.117562469975358	0.909407626026216	0.906382140402332	0.909407626026216	0.906382140402332	0.033058247959478	0.041339768228092	0.033058247959478	0.041339768228092	0.887752513081392	0.896641970570459	0.887752513081392	0.896641970570459	0.966941752040522	0.958660231771908	0.966941752040522	0.958660231771908	1.00084806408752	1.00138666026141	0.999748304040105	0.999624326426826	short reads	0.003359881293688	0.016977670398735
Kraken	Marine	superkingdom	0.943555468927378	0.943555481202268	0.943555468927378	0.943555481202268	1.00006035841783	1.00012875397356	0.996960066133836	0.993675912239643	0.463682849927719	0.618246852406678	0.463682849927719	0.618246852406678	0.999200612454566	0.499724994506585	0.999200612454566	0.499724994506585	0.943555468927378	0.943555481202268	0.943555468927378	0.943555481202268	0.633273098393918	0.55255466578476	0.633273098393918	0.55255466578476	0.970808001960612	0.970618890342394	0.970808001960612	0.970618890342394	0.000284542234005	0.000685870858608	0.000284542234005	0.000685870858608	0.943823582256299	0.944202350717415	0.943823582256299	0.944202350717415	0.999715457765995	0.999314129141392	0.999715457765995	0.999314129141392	0.996012875387913	0.9916692878117	0.999436216108166	0.998813217369672	short reads	0.268169084862066	0.309917280171179
Kraken cami1	Marine	class	0.909698095310219	0.917630634785074	0.909698095310219	0.917630634785074	1.00006407579961	1.00012112563172	0.999061448215006	0.998955945471811	0.221094422522617	0.899617859439012	0.221094422522617	0.899617859439012	0.997518784968926	0.364036480906493	0.997518784968926	0.364036480906493	0.909698095310219	0.917630634785074	0.909698095310219	0.917630634785074	0.361565641342243	0.517768893738593	0.361565641342243	0.517768893738593	0.9522988770074	0.956573170001608	0.9522988770074	0.956573170001608	0.000875222099036	0.000989666525998	0.000875222099036	0.000989666525998	0.910493123031599	0.918537575895897	0.910493123031599	0.918537575895897	0.999124777900964	0.999010333474002	0.999124777900964	0.999010333474002	0.991151563929114	0.975823491027262	0.999582944644135	0.999539826281479	short reads	0.044875333075993	0.044055738705298
Kraken cami1	Marine	family	0.903378469889356	0.911303817587762	0.903378469889356	0.911303817587762	1.00020675911311	0.970355015372671	0.998619320611579	0.997969575049662	0.201898318478043	0.908524405321928	0.201898318478043	0.908524405321928	0.99644973853406	0.281847730703771	0.99644973853406	0.281847730703771	0.903378469889356	0.911303817587762	0.903378469889356	0.911303817587762	0.335413504898241	0.429873370022722	0.335413504898241	0.429873370022722	0.948760948481896	0.952712621017922	0.948760948481896	0.952712621017922	0.00101193268028	0.00189314562556	0.00101193268028	0.00189314562556	0.904292792045091	0.913030199446197	0.904292792045091	0.913030199446197	0.99898806731972	0.99810685437444	0.99898806731972	0.99810685437444	0.984046536900659	0.998484940317904	0.999856098766974	0.999791953272289	short reads	0.020007979506582	0.019817979432217
Kraken cami1	Marine	genus	0.907095336718319	0.914796677170928	0.907095336718319	0.914796677170928	1.00684807875793	0.994394421336239	0.997734927021074	0.997009406009482	0.123007843772042	0.915257853395679	0.123007843772042	0.915257853395679	0.99617163280149	0.160875512145944	0.99617163280149	0.160875512145944	0.907095336718319	0.914796677170928	0.907095336718319	0.914796677170928	0.218840813551807	0.273416627262368	0.218840813551807	0.273416627262368	0.950588871067867	0.954141565295216	0.950588871067867	0.954141565295216	0.001499329054229	0.002940163005595	0.001499329054229	0.002940163005595	0.908456540642891	0.917491826768497	0.908456540642891	0.917491826768497	0.998500670945771	0.997059836994405	0.998500670945771	0.997059836994405	0.993309517747511	0.996014633946221	0.999835211233232	0.999787181731558	short reads	0.009172549127657	0.014729831690145
Kraken cami1	Marine	order	0.904001806753124	0.912240313190791	0.904001806753124	0.912240313190791	1.00071906519597	1.00339298065582	0.998082318755436	0.997853447256844	0.256849418142425	0.907910187034828	0.256849418142425	0.907910187034828	0.994880030996682	0.384181286019733	0.994880030996682	0.384181286019733	0.904001806753124	0.912240313190791	0.904001806753124	0.912240313190791	0.407778119464092	0.539514336421253	0.407778119464092	0.539514336421253	0.948935835115184	0.953284532352905	0.948935835115184	0.953284532352905	0.001388388078137	0.001762971207249	0.001388388078137	0.001762971207249	0.905257304913963	0.913849293197987	0.905257304913963	0.913849293197987	0.998611611921862	0.99823702879275	0.998611611921862	0.99823702879275	0.992665828629755	0.994180113747076	0.999694437636912	0.999664015168912	short reads	0.031915270984299	0.025659687808025
Kraken cami1	Marine	phylum	0.906609450260905	0.914421144321062	0.906609450260905	0.914421144321062	1.00007113853713	1.00010226881076	0.998851656020229	0.998753397199828	0.206288943653818	0.858075193547451	0.206288943653818	0.858075193547451	0.999143653746288	0.429142047968574	0.999143653746288	0.429142047968574	0.906609450260905	0.914421144321062	0.906609450260905	0.914421144321062	0.341239997293196	0.570971166284664	0.341239997293196	0.570971166284664	0.950808931810867	0.955055096176573	0.950808931810867	0.955055096176573	0.000424253469214	0.000496039739796	0.000424253469214	0.000496039739796	0.906993710652921	0.914874353272177	0.906993710652921	0.914874353272177	0.999575746530786	0.999503960260204	0.999575746530786	0.999503960260204	0.991076716818216	0.992440901055719	0.999436896143384	0.999385659677365	short reads	0.058458581703299	0.06098656296423
Kraken cami1	Marine	species	0.843624049144394	0.847261786666703	0.843624049144394	0.847261786666703	0.997029485891357	0.995130856345927	0.996720635700724	0.994612605672486	0.062053769087024	0.845645103834276	0.062053769087024	0.845645103834276	0.948405955471005	0.075260115625293	0.948405955471005	0.075260115625293	0.843624049144394	0.847261786666703	0.843624049144394	0.847261786666703	0.116414870422475	0.138084190199411	0.116414870422475	0.138084190199411	0.903589273748683	0.90329233768817	0.903589273748683	0.90329233768817	0.027174063662656	0.032648183263837	0.027174063662656	0.032648183263837	0.867199051318351	0.875862548102166	0.867199051318351	0.875862548102166	0.972825936337344	0.967351816736163	0.972825936337344	0.967351816736163	1.00047997296245	1.00082112786705	0.999830211297136	0.999726557616197	short reads	0.003807841366991	0.016899828118163
Kraken cami1	Marine	superkingdom	0.915769216753178	0.915769216753178	0.915769216753178	0.915769216753178	1.00000228870746	1.0000066075694	0.999802959250607	0.999457662952605	0.452519262859513	0.603359017146017	0.452519262859513	0.603359017146017	0.999933862955291	0.499966931477646	0.999933862955291	0.499966931477646	0.915769216753178	0.915769216753178	0.915769216753178	0.915769216753178	0.622896454407188	0.546642511200158	0.622896454407188	0.546642511200158	0.956007229065888	0.955989009996962	0.956007229065888	0.955989009996962	1.82688038283918E-05	5.81327169433266E-05	1.82688038283918E-05	5.81327169433266E-05	0.915785917186981	0.915822427724266	0.915785917186981	0.915822427724266	0.999981731196172	0.999941867283057	0.999981731196172	0.999941867283057	0.999576045402903	0.998814840370625	0.999963468146006	0.999896848827722	short reads	0.261728567785547	0.302486227678818
LSHVec	Marine	class	0.383198288450824	0.383309072253371	0.383198288450824	0.383309072253371	0.982987645501954	1.03290172290101	0.207067628398857	0.205875500411419	0.04927335293288	0.135652209162915	0.04927335293288	0.135652209162915	0.103301458456272	0.049350837015493	0.103301458456272	0.049350837015493	0.383198288450824	0.383309072253371	0.383198288450824	0.383309072253371	0.06667522756655	0.072206651594815	0.06667522756655	0.072206651594815	0.404745799713705	0.403010464525338	0.404745799713705	0.403010464525338	0.571136142701582	0.575150370945828	0.571136142701582	0.575150370945828	0.89347355380422	0.902177379892838	0.89347355380422	0.902177379892838	0.428863857298418	0.424849629054171	0.428863857298418	0.424849629054171	20.0907758066528	-72.2026415006211	0.683586209826292	0.684907021837927	short reads	0.014406147532321	0.033328506955803
LSHVec	Marine	family	0.155344661114597	0.155475934753733	0.155344661114597	0.155475934753733	0.260801899126791	0.27664429854187	0.098578539403736	0.097543426160462	0.041259320125734	0.106532674856127	0.041259320125734	0.106532674856127	0.05403936532238	0.036657389728952	0.05403936532238	0.036657389728952	0.155344661114597	0.155475934753733	0.155344661114597	0.155475934753733	0.046767833486476	0.054471096238243	0.046767833486476	0.054471096238243	0.168748358423415	0.168122351123956	0.168748358423415	0.168122351123956	0.815314330305335	0.816989626597565	0.815314330305335	0.816989626597565	0.840851451416583	0.84926502510267	0.840851451416583	0.84926502510267	0.184685669694665	0.183010373402435	0.184685669694665	0.183010373402435	1.40723820885189	1.47337962020952	0.934669123986202	0.93511317438497	short reads	0.006067470504522	0.013347064420418
LSHVec	Marine	genus	0.109539537043548	0.109582649203335	0.109539537043548	0.109582649203335	0.16422328073097	0.166246928956535	0.100345962664543	0.099260592854899	0.010973945913145	0.059522569480078	0.010973945913145	0.059522569480078	0.020117347372867	0.01473928236684	0.020117347372867	0.01473928236684	0.109539537043548	0.109582649203335	0.109539537043548	0.109582649203335	0.014195031234164	0.023585971004592	0.014195031234164	0.023585971004592	0.123590863335597	0.123098360255262	0.123590863335597	0.123098360255262	0.858219257985496	0.859579730022563	0.858219257985496	0.859579730022563	0.772174311249563	0.779962366932363	0.772174311249563	0.779962366932363	0.141780742014504	0.140420269977437	0.141780742014504	0.140420269977437	1.13318158669127	1.14417423335597	0.9576299987165	0.957925442634441	short reads	0.001494506316284	0.007165057028607
LSHVec	Marine	order	0.195295947382217	0.195467559037602	0.195295947382217	0.195467559037602	0.783692095030506	1.02573173773179	0.080820236896118	0.080195926253816	0.052771183938435	0.123686128582827	0.052771183938435	0.123686128582827	0.085689492591319	0.050040438252076	0.085689492591319	0.050040438252076	0.195295947382217	0.195467559037602	0.195295947382217	0.195467559037602	0.06528350549918	0.071161130967862	0.06528350549918	0.071161130967862	0.206952990591612	0.206174371829957	0.206952990591612	0.206174371829957	0.779908541582464	0.781876463180519	0.779908541582464	0.781876463180519	0.887143569287962	0.895935964020636	0.887143569287962	0.895935964020636	0.220091458417536	0.21812353681948	0.220091458417536	0.21812353681948	4.81417087386433	-16.3144795629175	0.888045038601996	0.888925362239747	short reads	0.009053480565993	0.017522870161732
LSHVec	Marine	phylum	0.529565292959023	0.529628685028353	0.529565292959023	0.529628685028353	1.48906628587743	1.59694076587925	0.189020079790862	0.186317266054146	0.027308995075898	0.161818491588573	0.027308995075898	0.161818491588573	0.045887208346141	0.020560857531585	0.045887208346141	0.020560857531585	0.529565292959023	0.529628685028353	0.529565292959023	0.529628685028353	0.034222595412366	0.036408150579326	0.034222595412366	0.036408150579326	0.535861624153928	0.533297212964874	0.535861624153928	0.533297212964874	0.457690425080852	0.462982986657372	0.457690425080852	0.462982986657372	0.976488901607001	0.986230651856447	0.976488901607001	0.986230651856447	0.542309574919149	0.537017013342628	0.542309574919149	0.537017013342628	-1.08763557943898	-0.941767215381286	0.583741735601829	0.582238246231804	short reads	0.010321376308819	0.051183239390577
LSHVec	Marine	species	0.009819268459436	0.009827671604188	0.009819268459436	0.009827671604188	0.005589226787232	0.010387825293069	0.001530086361555	0.001505699116743	0.000278664896314	0.009496279323085	0.000278664896314	0.009496279323085	0.002439850783456	0.001935318248762	0.002439850783456	0.001935318248762	0.009819268459436	0.009827671604188	0.009819268459436	0.009827671604188	0.000500006342458	0.003211037059791	0.000500006342458	0.003211037059791	0.009891869349532	0.009850955069596	0.009891869349532	0.009850955069596	0.990034447673381	0.990125650376358	0.990034447673381	0.990125650376358	0.985309862169571	0.995261484116226	0.985309862169571	0.995261484116226	0.009965552326619	0.009874349623642	0.009965552326619	0.009874349623642	1.30055723497347	1.6472773145853	0.9761173805509	0.976197591458652	short reads	3.06653753010908E-05	0.000897012017602
LSHVec	Marine	superkingdom	0.937932867960746	0.937932867960746	0.937932867960746	0.937932867960746	1.02101006954778	1.02101006954778	0	0	0.333333333333333	0.333333333333333	0.333333333333333	0.333333333333333	0.937932867960746	0.937932867960746	0.937932867960746	0.937932867960746	0.937932867960746	0.937932867960746	0.937932867960746	0.937932867960746	0.491849899682708	0.491849899682708	0.491849899682708	0.491849899682708	0.937932867960746	0.937932867960746	0.937932867960746	0.937932867960746	0.062067132039254	0.062067132039254	0.062067132039254	0.062067132039254	1	1	1	1	0.937932867960746	0.937932867960746	0.937932867960746	0.937932867960746	0.510039758666996	0.510039758666996	0.883707360438855	0.883707360438855	short reads	0.333333333333333	0.333333333333333
NBC++	Marine	class	0.743964909368948	0.748524482905008	0.743964909368948	0.748524482905008	1.27110473117423	1.35588530638952	0.695271134687517	0.694807025543952	0.147901455593199	0.547824424379141	0.147901455593199	0.547824424379141	0.625832404474017	0.230722997972256	0.625832404474017	0.230722997972256	0.743964909368948	0.748524482905008	0.743964909368948	0.748524482905008	0.238919869202655	0.324445354099324	0.238919869202655	0.324445354099324	0.747833016652448	0.748944533582659	0.747833016652448	0.748944533582659	0.248258389701283	0.250634934504335	0.248258389701283	0.250634934504335	0.989655441723155	0.998876623128846	0.989655441723155	0.998876623128846	0.751741610298717	0.749365065495665	0.751741610298717	0.749365065495665	0.246695480515918	0.310378776141608	0.866268825814969	0.86714202232816	short reads	0.035913933138871	0.072319273392357
NBC++	Marine	family	0.684416236490462	0.687272819000472	0.684416236490462	0.687272819000472	0.567549319369272	0.587479542531275	0.697398732344597	0.69459173044245	0.173505860861439	0.591907965126965	0.173505860861439	0.591907965126965	0.607525066930233	0.218985084509713	0.607525066930233	0.218985084509713	0.684416236490462	0.687272819000472	0.684416236490462	0.687272819000472	0.269795426895482	0.319456274585371	0.269795426895482	0.319456274585371	0.687870660903525	0.687357479566907	0.687870660903525	0.687357479566907	0.30863986452145	0.312557838655723	0.30863986452145	0.312557838655723	0.98995498445727	0.999753031933731	0.98995498445727	0.999753031933731	0.691360135478549	0.687442161344277	0.691360135478549	0.687442161344277	0.812876051980603	0.831538943187966	0.970361172596686	0.970518408326936	short reads	0.018705334617933	0.034978744479867
NBC++	Marine	genus	0.685798809743999	0.687708572910728	0.685798809743999	0.687708572910728	0.63532582049164	0.638120369771385	0.690951413909818	0.687346567989881	0.106307726774418	0.572212306040097	0.106307726774418	0.572212306040097	0.585190445516639	0.145791909759023	0.585190445516639	0.145791909759023	0.685798809743999	0.687708572910728	0.685798809743999	0.687708572910728	0.179849549964804	0.232075935357376	0.179849549964804	0.232075935357376	0.689373037752381	0.687865924771784	0.689373037752381	0.687865924771784	0.307015229060107	0.311976589799068	0.307015229060107	0.311976589799068	0.989633973249904	0.999545553893059	0.989633973249904	0.999545553893059	0.692984770939893	0.688023410200931	0.692984770939893	0.688023410200931	0.89243042881381	0.900687868010213	0.978828304988571	0.978877041940616	short reads	0.008717403848921	0.02609829821191
NBC++	Marine	order	0.684981058215216	0.688895513325558	0.684981058215216	0.688895513325558	0.460452190158122	0.504445774297853	0.68969424805096	0.688121297803604	0.186465376815651	0.543739809295399	0.186465376815651	0.543739809295399	0.626503942920201	0.267442705262984	0.626503942920201	0.267442705262984	0.684981058215216	0.688895513325558	0.684981058215216	0.688895513325558	0.287134358459197	0.358287121599317	0.287134358459197	0.358287121599317	0.688835149878074	0.689486113877949	0.688835149878074	0.689486113877949	0.307267101878276	0.309922262361445	0.307267101878276	0.309922262361445	0.988806235480506	0.998285049469823	0.988806235480506	0.998285049469823	0.692732898121724	0.690077737638555	0.692732898121724	0.690077737638555	0.739352301581126	0.763522837538929	0.95493704460612	0.955381028583869	short reads	0.027121334325121	0.044935566009265
NBC++	Marine	phylum	0.814607355513566	0.819006987504968	0.814607355513566	0.819006987504968	1.10195567096012	1.11616558072029	0.647431488176102	0.651316502857317	0.155637766926405	0.566166081184353	0.155637766926405	0.566166081184353	0.651298916730409	0.303624423041257	0.651298916730409	0.303624423041257	0.814607355513566	0.819006987504968	0.814607355513566	0.819006987504968	0.250756638696144	0.394627694760881	0.250756638696144	0.394627694760881	0.818034733319024	0.819007332654372	0.818034733319024	0.819007332654372	0.17850859728601	0.180992322195902	0.17850859728601	0.180992322195902	0.991617778963412	0.999999157876282	0.991617778963412	0.999999157876282	0.82149140271399	0.819007677804098	0.82149140271399	0.819007677804098	0.224971927418114	0.272544382404251	0.826867425873517	0.828068398874483	short reads	0.050111447298578	0.085128926341047
NBC++	Marine	species	0.650584887158177	0.650824544476871	0.650584887158177	0.650824544476871	0.732206982135113	0.793374646123566	0.679765977421941	0.674190474773184	0.049603732837612	0.546591902867479	0.049603732837612	0.546591902867479	0.350028823705101	0.061409581510926	0.350028823705101	0.061409581510926	0.650584887158177	0.650824544476871	0.650584887158177	0.650824544476871	0.086867535756539	0.110266778090056	0.086867535756539	0.110266778090056	0.654107306596323	0.651084651773881	0.654107306596323	0.651084651773881	0.342331824659417	0.348654936470146	0.342331824659417	0.348654936470146	0.989232934603339	0.99920432262149	0.989232934603339	0.99920432262149	0.657668175340583	0.651345063529853	0.657668175340583	0.651345063529853	1.22661471539143	1.80631787521664	0.986214285662959	0.986133166979695	short reads	0.003395042636917	0.022213879574222
NBC++	Marine	superkingdom	0.937932867960746	0.937932867960746	0.937932867960746	0.937932867960746	1.02101006954778	1.02101006954778	0	0	0.333333333333333	0.333333333333333	0.333333333333333	0.333333333333333	0.937932867960746	0.937932867960746	0.937932867960746	0.937932867960746	0.937932867960746	0.937932867960746	0.937932867960746	0.937932867960746	0.491849899682708	0.491849899682708	0.491849899682708	0.491849899682708	0.937932867960746	0.937932867960746	0.937932867960746	0.937932867960746	0.062067132039254	0.062067132039254	0.062067132039254	0.062067132039254	1	1	1	1	0.937932867960746	0.937932867960746	0.937932867960746	0.937932867960746	0.510039758666996	0.510039758666996	0.883707360438855	0.883707360438855	short reads	0.333333333333333	0.333333333333333
LSHVec	Marine	class	0.567457575201976	0.568208755910106	0.55367537505339	0.554386292935168	1.05431224533082	1.10042653235503	0.412205405340879	0.410835878732685	0.09768795198295	0.289973715044502	0.094582580823941	0.280265735892303	0.21994497092786	0.101237561726493	0.211713664008913	0.095265841642051	0.567457575201976	0.568208755910106	0.55367537505339	0.554386292935168	0.135202899482345	0.149773465401374	0.130662803617173	0.14194115875529	0.584875162158027	0.583033373486092	0.570632732240309	0.568449644388563	0.396598973013447	0.401342958248112	0.41133316693839	0.416750183517284	0.940366550875782	0.949078308809131	0.94049282591932	0.950452421292069	0.603401026986553	0.598657041751888	0.58866683306161	0.583249816482715	7.47429977591411	-5.57170471592801	0.767179079685371	0.768774557016328	long reads	0.02396339355981	0.05136250144076
LSHVec	Marine	family	0.311313696572975	0.3117271228844	0.293752758680973	0.294145805012365	0.520201492770963	0.584874846591569	0.241467014050649	0.23911894729771	0.089723244145867	0.246255610536847	0.084213155095793	0.231187953039064	0.119254860321757	0.07870797539813	0.113063897271685	0.074242978307413	0.311313696572975	0.3117271228844	0.293752758680973	0.294145805012365	0.102345799270535	0.11914004868746	0.096474923737794	0.112257540320596	0.326908007655412	0.32579889391947	0.308660380140136	0.307376010468663	0.655849017513366	0.658794947725059	0.674834494088385	0.678144168899159	0.904378702336099	0.91339928123725	0.903197355912814	0.913705933247664	0.344150982486634	0.341205052274941	0.325165505911615	0.321855831100841	1.8614796037429	2.41366262354508	0.942246550799705	0.94276275158631	long reads	0.010233762662056	0.020261905235744
LSHVec	Marine	genus	0.218636017442913	0.218699821648593	0.202775589263965	0.202838726896132	0.256070506866782	0.263583301074987	0.164580925479485	0.162715230788073	0.029095252415719	0.170785014716361	0.026800987221027	0.157390332137563	0.049701911112344	0.032355320826037	0.047259787593238	0.030678004475679	0.218636017442913	0.218699821648593	0.202775589263965	0.202838726896132	0.036695305934037	0.05434540229101	0.034196475911535	0.051292257702062	0.23575472509	0.234731969546595	0.218812233134064	0.217657305125098	0.744216594530513	0.746697898349151	0.762395478815778	0.765187040955339	0.854698008874463	0.863322298605566	0.853349498371114	0.863762122908275	0.255783405469487	0.253302101650849	0.237604521184222	0.234812959044661	1.23625541150249	1.27809088249001	0.96442548865188	0.964777672383507	long reads	0.002786736561968	0.012089976551488
LSHVec	Marine	order	0.363262390405819	0.363733084725399	0.346203842817148	0.346652651804983	1.99662740718288	78.1488808919438	0.217422344115281	0.21580619322966	0.115167503664786	0.277393309657613	0.109400593528023	0.26343152193136	0.174725792424632	0.101357854020792	0.166031295519	0.0955766793253	0.363262390405819	0.363733084725399	0.346203842817148	0.346652651804983	0.138787876829423	0.148293481500254	0.13185268264117	0.140118685964427	0.374584729814032	0.373289781992344	0.357014081332253	0.355525102170615	0.613364140337419	0.616637517946994	0.63147846093548	0.635135993540367	0.939523008548805	0.948772433446483	0.939411091002129	0.95005561082543	0.386635859662581	0.383362482053006	0.36852153906452	0.364864006459633	-2.9352910216164	-0.383287597858096	0.90568463840612	0.906662057866255	long reads	0.016092426513564	0.027717242006641
LSHVec	Marine	phylum	0.672771289002301	0.673595517208451	0.664245819411175	0.665026139138659	1.12734918669548	1.15663548676101	0.401679763584325	0.39915525748795	0.039147432789667	0.285103641386159	0.038329034515811	0.277940022577184	0.239269152366907	0.045945324508559	0.232287616145304	0.042812485230323	0.672771289002301	0.673595517208451	0.664245819411175	0.665026139138659	0.067238921965127	0.078947716234552	0.065754246811418	0.074039591486685	0.684473492271877	0.682166345993242	0.675107828589353	0.672349491309909	0.30340960643231	0.309041506560672	0.313668799413141	0.320163845317774	0.965816493029956	0.974881048383676	0.967826206791912	0.978219585374502	0.69659039356769	0.690958493439328	0.686331200586859	0.679836154682226	-1.42094180175025	-1.12918071779629	0.695235988908992	0.694194599117963	long reads	0.013952991002408	0.069758883541213
LSHVec	Marine	species	0.072901503381701	0.072911237551442	0.065201778672827	0.065211203294797	0.067356638606185	0.06953821006558	0.044030085267771	0.043401355819173	0.00245468331842	0.06877936422726	0.002218763390756	0.062174486805858	0.01018885865892	0.006636207032659	0.009738024742677	0.006346661437332	0.072901503381701	0.072911237551442	0.065201778672827	0.065211203294797	0.003954247712188	0.012097985954368	0.003612386985574	0.011511272282113	0.073968369056149	0.073611955107035	0.066152923841666	0.065744091797974	0.924933027338942	0.92567368036339	0.93286773634179	0.933714207301862	0.971162160567732	0.980970642317438	0.971256211585022	0.983800117800719	0.075066972661058	0.07432631963661	0.067132263658209	0.066285792698138	1.16193938465146	1.19831174918891	0.975279077858615	0.97553192433815	long reads	0.000244832167116	0.005673489636176
LSHVec	Marine	superkingdom	0.93660850708628	0.93660850708628	0.936953608347336	0.936953608347336	1.01584192968846	1.01584192968846	2.0577068038243E-16	2.0577068038243E-16	0.333333333333333	0.333333333333333	0.333333333333333	0.333333333333333	0.93660850708628	0.93660850708628	0.936953608347336	0.936953608347336	0.93660850708628	0.93660850708628	0.936953608347336	0.936953608347336	0.491667408608152	0.491667408608152	0.49171509260439	0.49171509260439	0.93660850708628	0.93660850708628	0.936953608347335	0.936953608347335	0.06339149291372	0.06339149291372	0.063046391652664	0.063046391652664	1	1	1	1	0.93660850708628	0.93660850708628	0.936953608347336	0.936953608347336	0.359045280408209	0.359045280408209	0.881984856886003	0.881984856886003	long reads	0.333333333333333	0.333333333333333
LSHVec	Strain-madness	superkingdom	1	1	1	1	0	0	0	0	1	1	1	1	1	1	1	1	1	1	1	1	1	1	1	1	1	1	1	1	0	0	0	0	1	1	1	1	1	1	1	1	1	1	1	1	contigs
LSHVec	Strain-madness	phylum	0.993105214673548	0.994857451378995	0.960248025142275	0.960502845493927	0.991526209724489	0.991106396252041	0.913147705873682	0.905307188255349	0.08520056572391	0.994966904102419	0.081871983585912	0.941379856376727	0.974542377629994	0.11130974461151	0.856919550972685	0.080217164519463	0.993105214673548	0.994857451378995	0.960248025142275	0.960502845493927	0.156701325385983	0.200220283274158	0.149463860354619	0.147836810933602	0.994943513480168	0.995696413502829	0.965909090909091	0.96407866318063	0.003211369484039	0.003463208187515	0.02836269875376	0.032318795105114	0.996304717239294	0.998314823449282	0.988278263824004	0.992581896429684	0.996788630515961	0.996536791812485	0.97163730124624	0.967681204894886	0.995766025291952	0.995555416875911	0.956580115971109	0.952662487317551	contigs	0.047722179036581	0.001980312953476
LSHVec	Strain-madness	class	0.988479391047851	0.993842161862843	0.944703983691497	0.94999858433138	0.996348756020909	0.99111368402302	0.958878857241803	0.905236493906809	0.082727485677504	0.990636090766576	0.078524160021708	0.91652779831014	0.995507298542149	0.132108589363873	0.953115152604003	0.096531559799673	0.988479391047851	0.993842161862843	0.944703983691497	0.94999858433138	0.152760450668635	0.233127867519993	0.145094445018197	0.174666681201611	0.993668899426065	0.994768360529011	0.965814687237676	0.954864964853866	0.001086814865694	0.004303712876173	0.012109548482605	0.040218541720301	0.989554853973569	0.998137860625814	0.956284153005464	0.989807185933917	0.998913185134306	0.995696287123827	0.987890451517394	0.959781458279699	0.998176133230354	0.995557945854773	0.979441806264192	0.952688021365955	contigs	0.046378433601368	0.003848913263258
LSHVec	Strain-madness	order	0.985357184014464	0.990719954829456	0.92700812593788	0.932302726577763	0.994241272800156	0.988017998576806	0.952417771796766	0.889009146036487	0.051491195717284	0.989968839945597	0.048226621626034	0.91153651599564	0.980991925817884	0.074267455773552	0.840270502844148	0.059980671821456	0.985357184014464	0.990719954829456	0.92700812593788	0.932302726577763	0.097846533654242	0.138169441004024	0.091217870014709	0.112555028989361	0.990892655403614	0.991662311573925	0.951565792341786	0.937585421412301	0.003509328270529	0.007393537265899	0.02254000477669	0.057071676068841	0.988827303625748	0.998099440235914	0.94838472210425	0.988731277782497	0.996490671729471	0.992606462734101	0.97745999522331	0.942928323931159	0.997122710556558	0.994019267569954	0.97630782916849	0.945016450648072	contigs	0.025233224678642	0.004051601502016
LSHVec	Strain-madness	family	0.986362126131783	0.988120861346133	0.918173791689214	0.918430121614309	0.996762305449687	0.9898298601176	0.960440503706658	0.891701529046027	0.044759318796158	0.95135252140261	0.041772112930443	0.884387453916093	0.87195805308734	0.052044838104624	0.751791147182942	0.045683060733215	0.986362126131783	0.988120861346133	0.918173791689214	0.918430121614309	0.085147832193526	0.098690688165933	0.079146569098338	0.086878414340822	0.991119706321319	0.989219517615917	0.946547851490817	0.924976694155611	0.004076595998444	0.009679380281586	0.023268496636975	0.068382735309412	0.990399585117333	0.997778741219276	0.940047278630628	0.985844891914215	0.995923404001556	0.990320619718414	0.976731503363025	0.931617264690587	0.9983913410366	0.994955490469911	0.981487047527214	0.950230957680928	contigs	0.015545999747787	0.026445583459266
LSHVec	Strain-madness	genus	0.963886047480487	0.965518058733444	0.840877873992236	0.842669453568229	0.960619792579433	0.952488747050286	0.902487755182127	0.829114712971437	0.022402342222321	0.950590622219417	0.019741319535521	0.836065686407185	0.794541024731558	0.024163543012959	0.647915362800678	0.019778275747312	0.963886047480487	0.965518058733444	0.840877873992236	0.842669453568229	0.04357604373992	0.047129087942371	0.038315213634245	0.038642412448642	0.970201814007299	0.967466501935507	0.875571308646581	0.851620496107188	0.023399106715662	0.0305771749317	0.086749254118563	0.139236259379003	0.986980509754511	0.995972070974727	0.920752463421917	0.978978799641684	0.976600893284338	0.9694228250683	0.913250745881437	0.860763740620997	0.984999018146525	0.982038669313665	0.958726724997998	0.929979914856511	contigs	0.006698282195985	0.019240805471954
LSHVec	Strain-madness	species	0.506489508933634	0.506520348249355	0.381950307562417	0.382040767096852	0.522324048972226	0.51514013028559	0.390126549643713	0.322890396329566	0.002905008554391	0.255605971189389	0.00239958728396	0.213325617553769	0.042647519702471	0.007251210531457	0.039999398785619	0.006839355253123	0.506489508933634	0.506520348249355	0.381950307562417	0.382040767096852	0.005439496524128	0.014102355492499	0.004527563396657	0.013253785690259	0.509482284836095	0.506975295958663	0.405798494313631	0.383451364929484	0.487489361244687	0.492568938345191	0.567176928859427	0.615127582017011	0.98825169788416	0.998205247029058	0.882462911590882	0.992642624532626	0.512510638755313	0.507431061654809	0.432823071140573	0.384872417982989	0.850766136030111	0.849309135988158	0.785357465564827	0.770418672261459	contigs	0.001042632022165	0.073395331992383
PhyloPythiaS+	Strain-madness	superkingdom	0.999977102519733	0.999977102519733	0.998895778476174	0.998895778476174	0	0	0	0	0.999977102519733	0.999977102519733	0.998895778476174	0.998895778476174	1	1	1	1	0.999977102519733	0.999977102519733	0.998895778476174	0.998895778476174	0.999988551128791	0.999988551128791	0.999447584243403	0.999447584243403	0.999988551128791	0.999988551128791	0.999447584243403	0.999447584243403	0	0	0	0	0.999977102519733	0.999977102519733	0.998895778476174	0.998895778476174	1	1	1	1	1	1	1	1	contigs
PhyloPythiaS+	Strain-madness	phylum	0.987347569810913	0.989091900712058	0.863671111866134	0.863897618845381	0.996202403636164	0.996129488780154	0.937757947941845	0.936661471685726	0.737641045666091	0.985977468308714	0.652737807167248	0.852737807167248	0.996309057363491	0.960002730614438	0.9367596438418	0.758125288436905	0.987347569810913	0.989091900712058	0.863671111866134	0.863897618845381	0.84768120327816	0.972816745437044	0.769373282575447	0.802653059448558	0.993075462937577	0.993805582483994	0.919016630513377	0.91875940981632	0.001129797762134	0.001435592941395	0.018058908739739	0.018938297803929	0.988464334604098	0.990513875439994	0.879554913785781	0.880574195192389	0.998870202237866	0.998564407058605	0.981941091260261	0.981061702196071	0.998103240759825	0.998066321910288	0.968906756740569	0.968362012325572	contigs	0.245938403005007	0.005880864466058
PhyloPythiaS+	Strain-madness	class	0.980176119918933	0.985448131769801	0.823211302698264	0.827911322517625	0.998830652509409	0.998051811756906	0.979849037181967	0.973528917399309	0.490136591232515	0.977777056579665	0.419830547280399	0.815719733659555	0.999374765851219	0.797314925023539	0.990383679513427	0.657625702190576	0.980176119918933	0.985448131769801	0.823211302698264	0.827911322517625	0.657705815761126	0.878372781395189	0.589688168347328	0.728190754979393	0.989826018817434	0.992161170219691	0.900768325175042	0.902040627458239	0.00033218525597	0.001033703316946	0.005540924171427	0.009249847529986	0.980501828169703	0.986467846855156	0.827798069028002	0.835640873184405	0.99966781474403	0.998966296683054	0.994459075828573	0.990750152470014	0.999416090700092	0.999026471256506	0.989933085527327	0.986789759679034	contigs	0.219225533065075	0.007695655019387
PhyloPythiaS+	Strain-madness	order	0.975442304274257	0.980702513918231	0.76624479741782	0.77088819049237	0.999269702332168	0.998835128316993	0.989008349404458	0.9844735917519	0.490343455797013	0.977936545195216	0.390002857011556	0.778337142682075	0.997202068536977	0.740410610017918	0.947725639314575	0.692612819657288	0.975442304274257	0.980702513918231	0.76624479741782	0.77088819049237	0.657420563492704	0.842757054987524	0.552601978668888	0.732977051346708	0.98732339150318	0.989727142258609	0.865822055859488	0.867834318772212	0.000502524349291	0.001080593772188	0.004853833425262	0.007328277672451	0.975932734236481	0.981763401335476	0.769982162575384	0.776579178345933	0.999497475650709	0.998919406227812	0.995146166574738	0.992671722327548	0.999635025090071	0.999418204345573	0.994520456700139	0.992272554614184	contigs	0.185362862444319	0.007297182948624
PhyloPythiaS+	Strain-madness	family	0.970269601650546	0.976996641834423	0.749166927743442	0.750021360827091	0.999827491008202	0.999682071288838	0.99598300970911	0.995139328753566	0.516023501048873	0.966678256037006	0.390194679505026	0.746520519968798	0.998414620121914	0.691316643725863	0.987441373881036	0.666977715909418	0.970269601650546	0.976996641834423	0.749166927743442	0.750021360827091	0.680391493810779	0.806131270514587	0.559355817473718	0.7045110331941	0.984791631322833	0.988186050631783	0.855790346981602	0.856139666439091	0.000245031379341	0.000365269641935	0.0022001365602	0.002764418525391	0.970507406419002	0.977353639448348	0.750818831705164	0.752100481330637	0.999754968620659	0.999634730358065	0.9977998634398	0.997235581474609	0.999914077742221	0.999841930433138	0.998078588444274	0.99767736631289	contigs	0.138075180684829	0.011296359065944
PhyloPythiaS+	Strain-madness	genus	0.95362805783576	0.955274265883812	0.690683786204837	0.69250522544043	0.987409309915164	0.983395115327662	0.98216725142628	0.977247847374675	0.671363118930925	0.92053832087898	0.482389431206633	0.673588640860143	0.993308790901648	0.792970262128476	0.922375540867095	0.730630952191425	0.95362805783576	0.955274265883812	0.690683786204837	0.69250522544043	0.801203989785961	0.852005669356529	0.6334785125813	0.700951208047844	0.97397987560832	0.97296078708587	0.812226767561494	0.811348807920376	0.004780688422347	0.008685419696188	0.014317978437806	0.020566746906542	0.958208956299329	0.963643917747125	0.700716631830397	0.707046879665572	0.995219311577653	0.991314580303812	0.985682021562194	0.979433253093458	0.99506548587921	0.99352638250854	0.991832934574804	0.98964908073903	contigs	0.112615906923187	0.039708253179965
PhyloPythiaS+	Strain-madness	species	0.8275548141258	0.829882077415644	0.424978892775298	0.427632372452056	0.946068977397554	0.941335619821756	0.895487736440875	0.81123793238734	0.262350625515502	0.50951420912181	0.180846298555947	0.355373788739719	0.556551346656388	0.324164396211317	0.487491774664113	0.289035388930263	0.8275548141258	0.829882077415644	0.424978892775298	0.427632372452056	0.356603351533143	0.396235107640936	0.263821818798122	0.318790001146163	0.877349586398085	0.875663694056486	0.576913630781826	0.567552425164079	0.066479589045588	0.073208546742883	0.102064220183486	0.156435879133952	0.886488184312676	0.89543561768843	0.473284284163551	0.506935230973345	0.933520410954412	0.926791453257117	0.897935779816514	0.843564120866048	0.978704855958851	0.977070746107956	0.958641165255496	0.927950366669751	contigs	0.07113605456391	0.10382141253586
Kraken	Strain-madness	superkingdom	0.996885891007224	0.996885891007224	0.99354455109148	0.99354455109148	0	0	0	0	0.249221472751806	0.996885891007224	0.24838613777287	0.99354455109148	1	0.25	1	0.25	0.996885891007224	0.996885891007224	0.99354455109148	0.99354455109148	0.399002864084327	0.399750249079307	0.397931585840889	0.39948088318164	0.998440517304068	0.998386968714171	0.996761823604601	0.996365598114654	0	0.000107426215691	0	0.000797289216663	0.996885891007224	0.99699299419166	0.99354455109148	0.994337325518842	1	0.999892573784309	1	0.999202710783337	1	0.999785165044332	1	0.998406328071014	contigs	0.249221472751806
Kraken	Strain-madness	phylum	0.994795987436794	0.996548224142241	0.989410798720236	0.989665619071888	0.999516450512472	0.999344995536031	0.992004421852464	0.9909122747916	0.358501524751904	0.966465003522015	0.349220746431757	0.923441492863514	0.999190792178561	0.49944215929484	0.995840452410812	0.459978631192516	0.994795987436794	0.996548224142241	0.989410798720236	0.989665619071888	0.527676879433093	0.658559260075375	0.517103826081814	0.614077164973392	0.997310483098975	0.998118852187179	0.993560126807216	0.993350005683756	0.000162277499316	0.000305561118633	0.002255596162631	0.002938072282283	0.994957446643161	0.996852823606135	0.991647555140293	0.992581896429684	0.999837722500684	0.999694438881367	0.997744403837369	0.997061927717717	0.999758481364999	0.999672767843259	0.996002271404315	0.995456162759359	contigs	0.175505043715279	0.032380213348217
Kraken	Strain-madness	class	0.991221513826986	0.996296794898534	0.983295110280586	0.987598742886265	0.999541852380594	0.999504871522726	0.992096556167934	0.991529305900012	0.20454708473782	0.9521689742057	0.196350607943485	0.867281702241757	0.999865690979922	0.356938689313332	0.998146883750448	0.334271707079614	0.991221513826986	0.996296794898534	0.983295110280586	0.987598742886265	0.339617141801623	0.519232993784795	0.328149282529449	0.482554887495185	0.995500557709896	0.99788547411542	0.990417795522601	0.991655887077286	0.000183293475327	0.000520772009885	0.002355577260062	0.004253497002569	0.991403231570752	0.996815908722805	0.98561680681786	0.991817435374727	0.999816706524673	0.999479227990115	0.997644422739938	0.995746502997431	0.999771205653447	0.999752575625221	0.996048345474806	0.995764924991354	contigs	0.108940510822759	0.029253699362674
Kraken	Strain-madness	order	0.990837526968971	0.99591280804052	0.977632435799428	0.981936068405108	0.999635339492666	0.999516498643795	0.993455600561899	0.9919592556114	0.154474938679882	0.959843191949345	0.146634261470905	0.875559422795439	0.99971355972281	0.239937356740604	0.99204030199578	0.238448670541547	0.990837526968971	0.99591280804052	0.977632435799428	0.981936068405108	0.267600467426851	0.383907271397688	0.255502496849761	0.374819503726069	0.995306428893142	0.997649534245213	0.9875021449408	0.988344257623254	0.000184175022794	0.000607671776054	0.002426833848554	0.00516336307048	0.991020048108921	0.996518364124717	0.980010759081514	0.987032475438149	0.999815824977206	0.999392328223946	0.997573166151446	0.99483663692952	0.999817756769239	0.999758505007353	0.996731265632956	0.995987925030943	contigs	0.072406300146711	0.02508731071185
Kraken	Strain-madness	family	0.987677358150104	0.994415490495561	0.977984107544644	0.978923983936658	0.999803410589537	0.999578222336248	0.998000384452866	0.995841202037487	0.172982411798844	0.952251778371717	0.160852360150321	0.881718512087681	0.982415145432618	0.233602789948114	0.974177667172181	0.232085359742244	0.987677358150104	0.994415490495561	0.977984107544644	0.978923983936658	0.294168081247903	0.375170241112889	0.2761138880881	0.367450613604102	0.993008319239721	0.996194377272306	0.987689121555543	0.986326135303824	0.001602859945774	0.002020360126901	0.002411318671741	0.006158917418459	0.989263008201787	0.99642863517938	0.980348039076073	0.984990458830566	0.998397140054226	0.997979639873099	0.997588681328259	0.993841082581541	0.999902164804546	0.999790513815321	0.999051740656476	0.998033782876223	contigs	0.060210906495587	0.030536995471304
Kraken	Strain-madness	genus	0.982402061312929	0.98946092594642	0.94257987458943	0.945207524634219	0.99328910040753	0.991881298493643	0.987136110130637	0.983188910412607	0.193868678408016	0.95719515915263	0.17303241197184	0.85754616654883	0.983694468018654	0.241570299595644	0.942116745396918	0.233085050081004	0.982402061312929	0.98946092594642	0.94257987458943	0.945207524634219	0.323902029459324	0.385780086806048	0.292367584619323	0.36654221542358	0.989062320333665	0.992009721125624	0.964791099972493	0.963036203224825	0.004186496898929	0.005428318679436	0.011925629147365	0.018449612403101	0.986532175205118	0.994861350398235	0.953956404896984	0.962974022096148	0.995813503101071	0.994571681320564	0.988074370852636	0.981550387596899	0.99737734532155	0.996858762281225	0.994268934976892	0.992570469945466	contigs	0.055511129334466	0.022756424075469
Kraken	Strain-madness	species	0.951382893588354	0.954035187323002	0.911349656253769	0.914756965384152	0.992023103667127	0.989689143117274	0.982704873845966	0.975198256254456	0.086311772729052	0.613165193172511	0.078614542091713	0.560803523621535	0.649088035894778	0.112421294239686	0.62123022426437	0.100759911635285	0.951382893588354	0.954035187323002	0.911349656253769	0.914756965384152	0.152363213529076	0.19000581128524	0.139567321102825	0.170827196527047	0.95728290206064	0.955373600338706	0.938735576848415	0.933920297997445	0.0367434549243	0.043284226058908	0.032181626052707	0.046096280225136	0.987673427657412	0.99719813690638	0.94165360028947	0.958961524544687	0.9632565450757	0.956715773941091	0.967818373947292	0.953903719774864	0.996907360310191	0.996047224702409	0.99232459952809	0.989167387020351	contigs	0.024976939937683	0.104902227354299
DIAMOND	Strain-madness	superkingdom	0.71936339068269	0.71936339068269	0.824060703870438	0.824060703870438	0	0	-3.81718118176361E-15	-3.81718118176361E-15	0.71936339068269	0.71936339068269	0.824060703870438	0.824060703870438	0.5	0.5	0.5	0.5	0.71936339068269	0.71936339068269	0.824060703870438	0.824060703870438	0.589949965842371	0.589949965842371	0.622373809192871	0.622373809192871	0.798082170937467	0.798082170937467	0.888742995862406	0.888742995862406	0.103854013310898	0.103854013310898	0.035555702829876	0.035555702829876	0.802730137017572	0.802730137017572	0.854440952461848	0.854440952461848	0.896145986689102	0.896145986689102	0.964444297170124	0.964444297170124	0.813863285379995	0.813863285379995	0.931414737656921	0.931414737656921	contigs
DIAMOND	Strain-madness	phylum	0.42453607279287	0.426288309498317	0.38591126589088	0.386166086242532	0.623073333351761	0.621584923871277	0.864149107488903	0.859541094994701	0.181474000580133	0.657778455323508	0.178355405093035	0.626299661459328	0.599963276273138	0.363619671033245	0.598452660624646	0.362933027556657	0.42453607279287	0.426288309498317	0.38591126589088	0.386166086242532	0.278660205166777	0.468340756391693	0.274809882711761	0.459557867051986	0.56467344642662	0.565918518976692	0.54605184087176	0.545832916458229	0.15708388236246	0.158424447969266	0.066630144490858	0.069391375545852	0.503651625481699	0.506535994860684	0.413460177241711	0.414960785979218	0.84291611763754	0.841575552030734	0.933369855509142	0.930608624454148	0.804349015986205	0.803513873759049	0.932821235001489	0.93058513570491	contigs	0.101573236716657	0.159226884481517
DIAMOND	Strain-madness	class	0.288585807349221	0.290338044054668	0.291967496248478	0.29222231660013	0.544778458329176	0.541162712536485	0.856299623677006	0.824643681945457	0.119573210344151	0.606118478384679	0.109949852055658	0.553829496989237	0.666626113625026	0.263145088513166	0.665103531633375	0.262664273147382	0.288585807349221	0.290338044054668	0.291967496248478	0.29222231660013	0.202774594368677	0.366970632884573	0.18870451105372	0.356331493502803	0.422158596061273	0.423674391632394	0.444147733390761	0.442467632684558	0.214072596322281	0.216512961688495	0.072328175602735	0.089296744021883	0.367191430148375	0.370571598325833	0.314731447662731	0.320875449474787	0.785927403677719	0.783487038311505	0.927671824397265	0.910703255978117	0.76196933038752	0.760424334038846	0.929762580577906	0.914499089262265	contigs	0.061967391525999	0.149387496163255
DIAMOND	Strain-madness	order	0.283652083858496	0.28471046117943	0.281944562416829	0.282029502534047	0.533719660206447	0.532527957612267	0.850486648715659	0.819895873314803	0.125895681550327	0.541087399917255	0.115362992476511	0.45377047366779	0.713474245436505	0.260622596437197	0.708285974779996	0.259043557541738	0.283652083858496	0.28471046117943	0.281944562416829	0.282029502534047	0.214025600655677	0.351797043088233	0.198409742082069	0.329809214352437	0.416384050793161	0.41737215054925	0.431989241481032	0.430132135763019	0.217412455673289	0.218473019860215	0.076594955489614	0.094207511139402	0.362454125311351	0.364300233279862	0.30533140802401	0.311362156346442	0.782587544326711	0.781526980139785	0.923405044510386	0.905792488860598	0.758444397703057	0.758219541791716	0.928684297681453	0.914426858636303	contigs	0.057737433483349	0.106391246481063
DIAMOND	Strain-madness	family	0.247791796933433	0.248854099451471	0.248098886388881	0.248184329697246	0.493827312206617	0.493427227545844	0.830104545307466	0.79557046950068	0.128382798346829	0.494911004150172	0.119861883979386	0.432872946597955	0.795135425396908	0.279729820436534	0.772907044496771	0.272783451405241	0.247791796933433	0.248854099451471	0.248098886388881	0.248184329697246	0.221071351604379	0.357433695537167	0.207538796522524	0.334668761530628	0.373276390094506	0.374243286757959	0.389910926099995	0.388039097811324	0.243749962377563	0.245680619020356	0.08985476961655	0.11099775556009	0.327658558156853	0.329905482646199	0.272592634786819	0.279171769530916	0.756250037622437	0.754319380979644	0.91014523038345	0.88900224443991	0.736509114737278	0.737089870586588	0.924748622924506	0.910081630361351	contigs	0.046089941393344	0.083451881682903
DIAMOND	Strain-madness	genus	0.144943112785173	0.145384450802805	0.169214690952523	0.169423708569722	0.448413473926318	0.443955783541863	0.892285989861814	0.869580504455248	0.131793241902915	0.389553247483665	0.121905081731445	0.36026078945865	0.71430491068438	0.274907454975983	0.736322239857369	0.277626732922859	0.144943112785173	0.145384450802805	0.169214690952523	0.169423708569722	0.222528697405597	0.322339880889697	0.209178665308208	0.313591416882414	0.231496313764342	0.231867186294938	0.282622247712141	0.281294928362501	0.425349426339661	0.427692668016866	0.143051565099047	0.171920607122008	0.252228257359828	0.25403213042724	0.19746192893401	0.204598387578382	0.574650573660339	0.572307331983134	0.856948434900953	0.828079392877992	0.83237533395107	0.831677729889458	0.958429879586936	0.951271425641435	contigs	0.045436038924787	0.097211689551034
DIAMOND	Strain-madness	species	0.066942232808544	0.067342793320191	0.078639488602099	0.079091786274273	0.252201952188929	0.253181522283	0.690509918629702	0.676774242507669	0.013397263852798	0.054867970881951	0.015334752110028	0.066697687069655	0.472187166436618	0.171547859489999	0.482699253286586	0.176514487455447	0.066942232808544	0.067342793320191	0.078639488602099	0.079091786274273	0.026055267269942	0.083143329191212	0.02972517262933	0.096813476303579	0.113795144765901	0.114309744331546	0.141569862121377	0.141558056072749	0.620808432010756	0.622202735458703	0.291304347826087	0.326572528883183	0.176539349657805	0.178251140600385	0.110963695573513	0.117446628874683	0.379191567989244	0.377797264541297	0.708695652173913	0.673427471116816	0.693006361630347	0.696023922989134	0.877250877483248	0.878944928935138	contigs	0.004672893828133	0.012906793707443
MEGAN	Strain-madness	superkingdom	0.856047004569263	0.856047004569263	0.937172626631558	0.937172626631558	0	0	0	0	0.856047004569263	0.856047004569263	0.937172626631558	0.937172626631558	0.5	0.5	0.5	0.5	0.856047004569263	0.856047004569263	0.937172626631558	0.937172626631558	0.63128121789641	0.63128121789641	0.652094681783706	0.652094681783706	0.892322910330254	0.892322910330254	0.955060232272957	0.955060232272957	0.068190674680769	0.068190674680769	0.026356041887281	0.026356041887281	0.918693322022709	0.918693322022709	0.962541408307143	0.962541408307143	0.931809325319231	0.931809325319231	0.973643958112719	0.973643958112719	0.872918586769987	0.872918586769987	0.948675688397176	0.948675688397176	contigs
MEGAN	Strain-madness	phylum	0.851013247229308	0.851013247229308	0.919193635153883	0.919193635153883	0.878975833843217	0.8750154108693	0.963336842972788	0.961828249519146	0.455752267258208	0.683628400887312	0.464487927992702	0.696731891989053	0.599970785048406	0.428550560748862	0.598791611548202	0.427708293963001	0.851013247229308	0.851013247229308	0.919193635153883	0.919193635153883	0.518010940420544	0.526838475910577	0.523157767274493	0.530037991518312	0.89528968637327	0.894463561350378	0.947537395111273	0.947067489315772	0.055573793614706	0.0574105018128	0.02231524423297	0.023315282791817	0.901090250858757	0.902846094578804	0.940173844106572	0.941136498768368	0.944426206385294	0.9425894981872	0.97768475576703	0.976684717208183	0.939549960345598	0.93756866147305	0.981664251674192	0.980909576990971	contigs	0.206179928653026	0.233126307332887
MEGAN	Strain-madness	class	0.845896633973456	0.848712655421152	0.902913446020555	0.906452617571279	0.878411513991549	0.874181433280045	0.965972713230883	0.958053207551113	0.303423679907008	0.698586392387229	0.306550403646143	0.671983034255365	0.599949405855179	0.39984004235726	0.598778507844309	0.397814450772548	0.845896633973456	0.848712655421152	0.902913446020555	0.906452617571279	0.403020323168058	0.508587200538905	0.405500787491959	0.499766666947798	0.89244391467643	0.893077381309494	0.93959929286977	0.93899398738818	0.055587772297303	0.057663918861582	0.020607475200393	0.026041191323659	0.895685812996214	0.900647520994673	0.921911718904839	0.930688864350633	0.944412227702697	0.942336081138418	0.979392524799607	0.973958808676341	0.939253631849146	0.937190751293868	0.982982901795285	0.97902553071892	contigs	0.153030463695614	0.181028036652056
MEGAN	Strain-madness	order	0.84328086557034	0.846096887018036	0.890512188906821	0.894051360457544	0.876477746053672	0.872868475070106	0.967196469224598	0.964199898894513	0.409670314147403	0.74152527834995	0.394859915744916	0.692450130027631	0.666433028575544	0.499725156574997	0.662428057639505	0.495882031434096	0.84328086557034	0.846096887018036	0.890512188906821	0.894051360457544	0.507419347818231	0.597073443684478	0.494787217127457	0.577908413624914	0.890863501871285	0.891659398391666	0.932601927353595	0.933567880794702	0.055862992616142	0.057591698479819	0.021132239892938	0.023260849392187	0.893176370564073	0.8978028797637	0.90973696877035	0.915343016506696	0.944137007383858	0.942408301520181	0.978867760107062	0.976739150607814	0.93909869588426	0.937419891099288	0.983619055290723	0.9821374108037	contigs	0.16326767795463	0.153990334374033
MEGAN	Strain-madness	family	0.832291888352997	0.836684433440869	0.87718948477685	0.877673663524252	0.871105763009006	0.86762953296372	0.966717158991836	0.963271085733236	0.467406797747058	0.773069613903678	0.432621254446462	0.697546940183352	0.775433098380222	0.569921277530143	0.763998984985779	0.562570776062287	0.832291888352997	0.836684433440869	0.87718948477685	0.877673663524252	0.583249222221397	0.656130767209197	0.552426222436609	0.622829944249948	0.883890325743407	0.885634930163026	0.924867121107474	0.924128831044203	0.057690637211223	0.059330917155224	0.021974532406084	0.024223425477344	0.883246968797825	0.889456716181809	0.896898407906354	0.899461707157301	0.942309362788776	0.940669082844776	0.978025467593916	0.975776574522656	0.937499019842164	0.936024841618245	0.984171779525912	0.982554354887346	contigs	0.126550284683671	0.101136720640587
MEGAN	Strain-madness	genus	0.706438372933762	0.711889784957196	0.773693639892505	0.777276799044491	0.894100797875257	0.891608601107452	0.978053989066285	0.975799022087036	0.472441000384074	0.753958908990088	0.418897487263764	0.670723830091231	0.767321708194072	0.6202597059345	0.785010099180398	0.626638677231377	0.706438372933762	0.711889784957196	0.773693639892505	0.777276799044491	0.584812291783454	0.680605438025669	0.546285714495078	0.647932233749095	0.796942462243825	0.799590167932263	0.860544669545002	0.861411694629207	0.08595648705064	0.088065143535577	0.030639730639731	0.034028499332047	0.772871710072406	0.780636664900821	0.798148701104807	0.804658106897581	0.91404351294936	0.911934856464423	0.969360269360269	0.965971500667953	0.960466179317608	0.96000237706509	0.989527924044325	0.988512621317766	contigs	0.104319964637843	0.064710832866959
MEGAN	Strain-madness	species	0.583642244383016	0.587423026618803	0.623597877216259	0.62748763719696	0.881872849426291	0.880640037800568	0.969074040286713	0.966232692632053	0.166494729988021	0.294548930770767	0.148111160473024	0.26687176638469	0.633215970729702	0.552072759603495	0.622321407378457	0.533284151354914	0.583642244383016	0.587423026618803	0.623597877216259	0.62748763719696	0.263663152127703	0.384144282854343	0.23927531020936	0.355726878479105	0.706408899360346	0.708283417285369	0.756575818547649	0.758036608687733	0.105420020169718	0.108239801851011	0.038361387519762	0.042822317280714	0.652420418008621	0.658723082548544	0.648474249185864	0.655560246049934	0.894579979830282	0.891760198148989	0.961638612480238	0.957177682719286	0.951585450178755	0.951593311730902	0.984907266380277	0.98361130473598	contigs	0.060743812933187	0.07249338140739
Ganon	Strain-madness	class	0.849138457865048	0.852173944720548	0.849138457865048	0.852173944720548	0.999751196578123	0.99959323606993	0.999751196538475	0.999593236012342	0.12595582170196	0.676673445587876	0.12595582170196	0.676673445587876	0.999909391953413	0.257027861899689	0.999909391953413	0.257027861899689	0.849138457865048	0.852173944720548	0.849138457865048	0.852173944720548	0.22210931455656	0.359491021608026	0.22210931455656	0.359491021608026	0.906999770551207	0.908690768787539	0.906999770551207	0.908690768787539	6.58772742533564E-05	0.000147692005005	6.58772742533564E-05	0.000147692005005	0.849192856402019	0.852298918833134	0.849192856402019	0.852298918833134	0.999934122725747	0.999852307994994	0.999934122725747	0.999852307994994	0.999877229190108	0.999798876624217	0.999877229167204	0.999798876591928	short reads	0.073752078796662	0.159624476073816
Ganon	Strain-madness	family	0.81685080363987	0.821912607379482	0.81685080363987	0.821912607379482	0.999566919683643	0.999072818960902	0.999566919590809	0.99907281878693	0.053457403258753	0.794410766136086	0.053457403258753	0.794410766136086	0.995857796540916	0.117852118268194	0.995857796540916	0.117852118268194	0.81685080363987	0.821912607379482	0.81685080363987	0.821912607379482	0.101213495909675	0.193749127877442	0.101213495909675	0.193749127877442	0.888055887793808	0.890834918352403	0.888055887793808	0.890834918352403	0.000362139219774	0.000865080187603	0.000362139219774	0.000865080187603	0.817120342993634	0.822592822721065	0.817120342993634	0.822592822721065	0.999637860780227	0.999134919812396	0.999637860780227	0.999134919812396	0.999807279616331	0.999569157977667	0.999807279593708	0.999569157918984	short reads	0.022849924561838	0.03181892148354
Ganon	Strain-madness	genus	0.575769843550295	0.578846990320439	0.575769843550295	0.578846990320439	0.996737255475641	0.994695347124344	0.996737253579206	0.994695344149907	0.030494171577142	0.607193653533284	0.030494171577142	0.607193653533284	0.989178571008146	0.07567302595096	0.989178571008146	0.07567302595096	0.575769843550295	0.578846990320439	0.575769843550295	0.578846990320439	0.059099474901749	0.12330963454016	0.059099474901749	0.12330963454016	0.721141967071704	0.723005470222976	0.721141967071704	0.723005470222976	0.002013943583622	0.004049730821032	0.002013943583622	0.004049730821032	0.576886905483912	0.58113688016574	0.576886905483912	0.58113688016574	0.997986056416377	0.995950269178968	0.997986056416377	0.995950269178968	0.998640931079309	0.997805664469232	0.998640930720391	0.997805663923642	short reads	0.011510775335423	0.080574498603618
Ganon	Strain-madness	order	0.834090146679689	0.837202345532246	0.834090146679689	0.837202345532246	0.999796538280941	0.999506057469892	0.999796538240102	0.999506057389955	0.076583721439289	0.702222916584412	0.076583721439289	0.702222916584412	0.999778000926421	0.144514126917321	0.999778000926421	0.144514126917321	0.834090146679689	0.837202345532246	0.834090146679689	0.837202345532246	0.141816013746697	0.227598328860018	0.141816013746697	0.227598328860018	0.89833253590743	0.900069565669888	0.89833253590743	0.900069565669888	7.24463145686372E-05	0.000216823723899	7.24463145686372E-05	0.000216823723899	0.834149022207059	0.837383064692309	0.834149022207059	0.837383064692309	0.999927553685431	0.999783176276101	0.999927553685431	0.999783176276101	0.999900631580116	0.999758116167765	0.99990063155947	0.999758116128031	short reads	0.038954981422173	0.133008941100005
Ganon	Strain-madness	phylum	0.903551619262272	0.906780117988644	0.903551619262272	0.906780117988644	0.999729290564454	0.999706690071758	0.999729290526504	0.999706690030892	0.280989768314128	0.856474024066424	0.280989768314128	0.856474024066424	0.999920650718328	0.501387727175546	0.999920650718328	0.501387727175546	0.903551619262272	0.906780117988644	0.903551619262272	0.906780117988644	0.432168429988619	0.607261641493013	0.432168429988619	0.607261641493013	0.937282033940072	0.93901068336882	0.937282033940072	0.93901068336882	6.95172903183816E-05	8.16202651487796E-05	6.95172903183816E-05	8.16202651487796E-05	0.903612907147804	0.906852591038964	0.903612907147804	0.906852591038964	0.999930482709681	0.999918379734852	0.999930482709681	0.999918379734852	0.999867038399709	0.99985577828495	0.999867038376941	0.999855778260747	short reads	0.153721079940622	0.034946322633704
Ganon	Strain-madness	species	0.360377334606776	0.360771665548999	0.360377334606776	0.360771665548999	0.987045873938926	0.981350022666206	0.987045863631621	0.98135000784921	0.004319919206657	0.287078202489415	0.004319919206657	0.287078202489415	0.659252225010113	0.01921395270175	0.659252225010113	0.01921395270175	0.360377334606776	0.360771665548999	0.360377334606776	0.360771665548999	0.008578217939588	0.032805228009888	0.008578217939588	0.032805228009888	0.52206556745042	0.521240670380887	0.52206556745042	0.521240670380887	0.018806837673946	0.027230594590114	0.018806837673946	0.027230594590114	0.36707148980778	0.370640639162681	0.36707148980778	0.370640639162681	0.981193162326054	0.972769405409886	0.981193162326054	0.972769405409886	0.994322071234566	0.991840469025562	0.994322068830279	0.99184046566372	short reads	0.00149919883825	0.058821416794236
Ganon	Strain-madness	superkingdom	0.951784501919428	0.951784501919428	0.951784501919428	0.951784501919428	0.16	0.150000000026232	0	0	0.853701398093819	0.951784501919428	0.853701398093819	0.951784501919428	1	0.9	1	0.9	0.951784501919428	0.951784501919428	0.951784501919428	0.951784501919428	0.896191681411925	0.897043547798885	0.896191681411925	0.897043547798885	0.96263721046831	0.962637193187949	0.96263721046831	0.962637193187949	0	3.52233782863198E-08	0	3.52233782863198E-08	0.951784501919428	0.951784536483455	0.951784501919428	0.951784536483455	1	0.999999964776622	1	0.999999964776622	1	0.999999929553257	1	0.999999929553251	short reads	0.490415519128046
Kraken	Strain-madness	class	0.963861607557192	0.96717837127682	0.963861607557192	0.96717837127682	0.999238029526432	0.998282459661447	0.999238029470684	0.998282459536166	0.029998011728454	0.692399812216992	0.029998011728454	0.692399812216992	0.997096062155308	0.055939763016165	0.997096062155308	0.055939763016165	0.963861607557192	0.96717837127682	0.963861607557192	0.96717837127682	0.058204527645395	0.103432359147632	0.058204527645395	0.103432359147632	0.981182390494481	0.982528560505898	0.981182390494481	0.982528560505898	0.000286503007382	0.00106595399723	0.000286503007382	0.00106595399723	0.964120363061662	0.968170787958637	0.964120363061662	0.968170787958637	0.999713496992618	0.998934046002769	0.999713496992618	0.998934046002769	0.999625652850546	0.999156135669297	0.99962565282012	0.999156135602498	short reads	0.019477125559079	0.191266387938244
Kraken	Strain-madness	family	0.953959900493084	0.958239194234143	0.953959900493084	0.958239194234143	0.999509158774848	0.996061039033973	0.999509158707897	0.996061038665289	0.013036673677813	0.789365195049925	0.013036673677813	0.789365195049925	0.990062420251817	0.02459597372762	0.990062420251817	0.02459597372762	0.953959900493084	0.958239194234143	0.953959900493084	0.958239194234143	0.025723776571672	0.047698795796193	0.025723776571672	0.047698795796193	0.975865133189645	0.976966500325358	0.975865133189645	0.976966500325358	0.000641754089763	0.003019694675184	0.000641754089763	0.003019694675184	0.95448725020469	0.961029040681793	0.95448725020469	0.961029040681793	0.999358245910237	0.996980305324816	0.999358245910237	0.996980305324816	0.999772485053472	0.998102538989272	0.999772485034393	0.99810253883991	short reads	0.005901495961357	0.095642563064665
Kraken	Strain-madness	genus	0.669748906644687	0.670414262606764	0.669748906644687	0.670414262606764	0.95847329449955	0.950157800268489	0.958473281670438	0.950157784897261	0.006831420944961	0.662697179917287	0.006831420944961	0.662697179917287	0.61932864511445	0.009980175333142	0.61932864511445	0.009980175333142	0.669748906644687	0.670414262606764	0.669748906644687	0.670414262606764	0.013504899613723	0.019661891532322	0.013504899613723	0.019661891532322	0.79080075921356	0.788551119848903	0.79080075921356	0.788551119848903	0.029731816611679	0.037844700091955	0.029731816611679	0.037844700091955	0.689490135400329	0.695975396440002	0.689490135400329	0.695975396440002	0.970268183388321	0.962155299908045	0.970268183388321	0.962155299908045	0.982963530370748	0.979663170392209	0.98296352826326	0.979663167914438	short reads	0.00233829687738	0.086470133864583
Kraken	Strain-madness	order	0.961750625588777	0.964952435485634	0.961750625588777	0.964952435485634	0.999419207173835	0.997778923783726	0.999419207123963	0.99777892360165	0.019551342822868	0.73691776992004	0.019551342822868	0.73691776992004	0.995005023863775	0.032642193454986	0.995005023863775	0.032642193454986	0.961750625588777	0.964952435485634	0.961750625588777	0.964952435485634	0.038340400131874	0.062502463141209	0.038340400131874	0.062502463141209	0.980063853096202	0.981147213332263	0.980063853096202	0.981147213332263	0.000333280217612	0.001545594287426	0.000333280217612	0.001545594287426	0.962055169076869	0.96640529077183	0.962055169076869	0.96640529077183	0.999666719782387	0.998454405712574	0.999666719782387	0.998454405712574	0.999715652775415	0.998914282018664	0.999715652752752	0.998914281933837	short reads	0.010619055129142	0.162604627931496
Kraken	Strain-madness	phylum	0.96582580261315	0.969137193035516	0.96582580261315	0.969137193035516	0.998875152409431	0.998422712246609	0.998875152326077	0.998422712130013	0.056594784501663	0.850415986213556	0.056594784501663	0.850415986213556	0.999350535074172	0.096648149404196	0.999350535074172	0.096648149404196	0.96582580261315	0.969137193035516	0.96582580261315	0.969137193035516	0.106990561836177	0.173403885048617	0.106990561836177	0.173403885048617	0.982171301252946	0.983719963685787	0.982171301252946	0.983719963685787	0.000363183858319	0.000694415309659	0.000363183858319	0.000694415309659	0.966158047311424	0.969782554334102	0.966158047311424	0.969782554334102	0.999636816141681	0.999305584690341	0.999636816141681	0.999305584690341	0.9994472243635	0.999224306392289	0.999447224318399	0.999224306329998	short reads	0.036497764068877	0.134168408166617
Kraken	Strain-madness	species	0.527799512555935	0.527857965663353	0.527799512555935	0.527857965663353	0.919918860699718	0.910970863336916	0.919918830808297	0.910970830120026	0.002414305915068	0.390783233525697	0.002414305915068	0.390783233525697	0.111750943133845	0.003640005320505	0.111750943133845	0.003640005320505	0.527799512555935	0.527857965663353	0.527799512555935	0.527857965663353	0.004721156507553	0.007212032697498	0.004721156507553	0.007212032697498	0.670141645392213	0.667780077492438	0.670141645392213	0.667780077492438	0.074265689179372	0.083347412684789	0.074265689179372	0.083347412684789	0.568824189179437	0.574522919358834	0.568824189179437	0.574522919358834	0.925734310820628	0.916652587315211	0.925734310820628	0.916652587315211	0.966900438344348	0.963398653938613	0.966900433364717	0.963398648511573	short reads	0.000793424386051	0.086575816209889
Kraken	Strain-madness	superkingdom	0.971644874130666	0.971644874130666	0.971644874130666	0.971644874130666	0.12	1.11083180009533E-14	0	0	0.242911218532667	0.971644874130666	0.242911218532667	0.971644874130666	1	0.25	1	0.25	0.971644874130666	0.971644874130666	0.971644874130666	0.971644874130666	0.390811183365804	0.397601396132987	0.390811183365804	0.397601396132987	0.985345901979752	0.985208535256967	0.985345901979752	0.985208535256967	0	0.000287229832491	0	0.000287229832491	0.971644874130666	0.971920023884895	0.971644874130666	0.971920023884895	1	0.999712770167509	1	0.999712770167509	1	0.999425700163375	1	0.999425700118409	short reads	0.242911218532667
Kraken cami1	Strain-madness	class	0.943624390896066	0.946958221637788	0.943624390896066	0.946958221637788	0.999638246524254	0.999181266385596	0.999638246498793	0.999181266327878	0.034675634365675	0.659939036850427	0.034675634365675	0.659939036850427	0.999854414292854	0.0699180964204	0.999854414292854	0.0699180964204	0.943624390896066	0.946958221637788	0.943624390896066	0.946958221637788	0.066969183549136	0.126314247046716	0.066969183549136	0.126314247046716	0.970617436432174	0.972235941911359	0.970617436432174	0.972235941911359	0.000108340448588	0.000409120945332	0.000108340448588	0.000409120945332	0.94372433747743	0.947338432301922	0.94372433747743	0.947338432301922	0.999891659551412	0.999590879054668	0.999891659551412	0.999590879054668	0.999822259694205	0.999597833438309	0.99982225967984	0.999597833406295	short reads	0.022809280575577	0.198385027724369
Kraken cami1	Strain-madness	family	0.935526080672094	0.939983631311535	0.935526080672094	0.939983631311535	0.999652783450659	0.996852010216242	0.999652783399971	0.996852009921092	0.015671136715541	0.751518805607454	0.015671136715541	0.751518805607454	0.995711477069212	0.031455233841079	0.995711477069212	0.031455233841079	0.935526080672094	0.939983631311535	0.935526080672094	0.939983631311535	0.030849089565773	0.060376237327582	0.030849089565773	0.060376237327582	0.966204187151934	0.967817986736981	0.966204187151934	0.967817986736981	0.000358414426429	0.001981179811807	0.000358414426429	0.001981179811807	0.935817480944676	0.941792706539738	0.935817480944676	0.941792706539738	0.999641585573571	0.998018820188193	0.999641585573571	0.998018820188193	0.999840710479452	0.998482293462574	0.999840710465987	0.998482293340924	short reads	0.007245958009112	0.104669839143325
Kraken cami1	Strain-madness	genus	0.64104436562274	0.64214034647344	0.64104436562274	0.64214034647344	0.977276299083256	0.969971875543606	0.977276291842635	0.969971866004988	0.008052175429072	0.593751908124516	0.008052175429072	0.593751908124516	0.745957412681113	0.01387902425535	0.745957412681113	0.01387902425535	0.64104436562274	0.64214034647344	0.64104436562274	0.64214034647344	0.015928857822052	0.027120778625861	0.015928857822052	0.027120778625861	0.774160608887974	0.772735493277546	0.774160608887974	0.772735493277546	0.016267618780058	0.023406145206179	0.016267618780058	0.023406145206179	0.651164871421629	0.657006399917724	0.651164871421629	0.657006399917724	0.983732381219942	0.976593854793821	0.983732381219942	0.976593854793821	0.990535551471448	0.987558462022031	0.990535550216694	0.98755846039938	short reads	0.00291017920915	0.092344068046483
Kraken cami1	Strain-madness	order	0.942156445798707	0.945360516975936	0.942156445798707	0.945360516975936	0.999635806983547	0.998514118109217	0.999635806952301	0.998514117989879	0.023257915755484	0.70766212190477	0.023257915755484	0.70766212190477	0.999084677745777	0.040624770271738	0.999084677745777	0.040624770271738	0.942156445798707	0.945360516975936	0.942156445798707	0.945360516975936	0.045443753620926	0.076818227751376	0.045443753620926	0.076818227751376	0.969812515630346	0.971208911840668	0.969812515630346	0.971208911840668	0.0001651444442	0.00079912558741	0.0001651444442	0.00079912558741	0.942310483070053	0.946108787619834	0.942310483070053	0.946108787619834	0.9998348555558	0.99920087441259	0.9998348555558	0.99920087441259	0.999821775791538	0.999273426451682	0.999821775777272	0.999273426394146	short reads	0.012731385309485	0.168948378529134
Kraken cami1	Strain-madness	phylum	0.94491640348246	0.948368016031819	0.94491640348246	0.948368016031819	0.999555637919154	0.999447241659656	0.999555637887529	0.999447241620253	0.059752714674496	0.816002137591224	0.059752714674496	0.816002137591224	0.999816255252455	0.110147052494573	0.999816255252455	0.110147052494573	0.94491640348246	0.948368016031819	0.94491640348246	0.948368016031819	0.112619768915037	0.193936567711157	0.112619768915037	0.193936567711157	0.971296905751422	0.973085518212826	0.971296905751422	0.973085518212826	0.000124811885688	0.000184617196393	0.000124811885688	0.000184617196393	0.94503086637596	0.948538904822178	0.94503086637596	0.948538904822178	0.999875188114312	0.999815382803606	0.999875188114312	0.999815382803606	0.999781579013418	0.999728233014254	0.99978157899566	0.999728232992343	short reads	0.039175307916086	0.152697584466708
Kraken cami1	Strain-madness	species	0.508695888693862	0.508767599200506	0.508695888693862	0.508767599200506	0.947872189042145	0.938759608779229	0.947872169103775	0.938759585414899	0.003320845467266	0.375632574274289	0.003320845467266	0.375632574274289	0.169895997598896	0.00543754980929	0.169895997598896	0.00543754980929	0.508695888693862	0.508767599200506	0.508695888693862	0.508767599200506	0.006508036634863	0.01071869738643	0.006508036634863	0.01071869738643	0.659880086275771	0.657665720478144	0.659880086275771	0.657665720478144	0.050829963008562	0.060112803077873	0.050829963008562	0.060112803077873	0.535018362609541	0.540378235915552	0.535018362609541	0.540378235915552	0.949170036991438	0.939887196922128	0.949170036991438	0.939887196922128	0.978092322872922	0.974394274114309	0.97809231934077	0.974394270052962	short reads	0.001112314972821	0.085639075498828
Kraken cami1	Strain-madness	superkingdom	0.950627650442382	0.950627650442382	0.950627650442382	0.950627650442382	0.23	-7.23912136045756E-14	0	0	0.237656912610595	0.950627650442382	0.237656912610595	0.950627650442382	1	0.25	1	0.25	0.950627650442382	0.950627650442382	0.950627650442382	0.950627650442382	0.383968707893129	0.395792705509454	0.383968707893129	0.395792705509454	0.974362020813276	0.974302500579507	0.974362020813276	0.974302500579507	0	0.000125290004047	0	0.000125290004047	0.950627650442382	0.950746798297123	0.950627650442382	0.950746798297123	1	0.999874709995953	1	0.999874709995953	1	0.999749454714745	1	0.999749454695059	short reads	0.237656912610595
LSHVec	Strain-madness	class	0.658947010118344	0.65894718522767	0.631384196052865	0.631384423802119	0.485278828315292	0.480395416939842	0.447929092479246	0.440725397150649	0.044269165559777	0.623155102241882	0.039851812638174	0.560843442153993	0.110329030880311	0.028338367399004	0.105588537564086	0.027123598632601	0.658947010118344	0.65894718522767	0.631384196052865	0.631384423802119	0.062979830289345	0.054173805244232	0.057695153829847	0.051710846177683	0.686903295520706	0.683935764760042	0.65857451813502	0.654154792232304	0.282621372683804	0.28906452539322	0.311754939402507	0.3213377289082	0.918108577267731	0.926430107880175	0.916951364933502	0.92988562740405	0.717378627316196	0.710935474606781	0.688245060597493	0.6786622710918	0.740470196674441	0.737775911946552	0.720323305716456	0.716467496730185	long reads	0.019635096010589	0.057526468793396
LSHVec	Strain-madness	family	0.335449894802692	0.33546947432198	0.310491024014926	0.310509855126602	0.142529324673699	0.140811633718857	0.127784092282472	0.125233513750528	0.012704614823878	0.377432651958018	0.011173205751903	0.331692482238645	0.031919880533128	0.013812456679687	0.030522685631862	0.012956686110519	0.335449894802692	0.33546947432198	0.310491024014926	0.310509855126602	0.018155197203361	0.026640664605711	0.016337489152904	0.024930388481768	0.351738643805977	0.350095100319431	0.326538867777086	0.323946705749703	0.630291629215342	0.633927772872393	0.655650565579689	0.661387366202041	0.907132245711533	0.91619636719669	0.901523058211079	0.916858093350206	0.369708370784658	0.366072227127607	0.344349434420311	0.33861263379796	0.56688241569925	0.567575637291024	0.564541329697514	0.566095523381772	long reads	0.004658722693288	0.062363351237198
LSHVec	Strain-madness	genus	0.207108126077646	0.207108126077646	0.186404167099385	0.186404167099385	0.106246786368694	0.104638726944997	0.089558290736008	0.08701893695484	0.002879822062206	0.291489104738472	0.002483830461473	0.251315917377956	0.007936538738176	0.003264255007778	0.007688266362341	0.003162710988074	0.207108126077646	0.207108126077646	0.186404167099385	0.186404167099385	0.004221974371871	0.006455887567051	0.00375019231256	0.006246453100691	0.223679544943394	0.222646962020581	0.202141515554401	0.20041503752909	0.756850912532776	0.759278004751558	0.779207792229366	0.783286397859287	0.850461764967167	0.859036725657114	0.843122946511724	0.859070249656428	0.243149087467223	0.240721995248441	0.220792207770633	0.216713602140713	0.70973084152256	0.710326707480819	0.708050700044859	0.709411637462749	long reads	0.000964650815593	0.052293515224994
LSHVec	Strain-madness	order	0.486591551216404	0.486624134113982	0.45763358387247	0.457665211994008	0.273566977545523	0.269980764495348	0.248033885307773	0.242721428861226	0.019567098592819	0.432374285184574	0.017477709822591	0.386204766286168	0.048554610848102	0.019065260593914	0.046895930136232	0.017383772150632	0.486591551216404	0.486624134113982	0.45763358387247	0.457665211994008	0.02783629608894	0.036490840382256	0.025401257815381	0.033239828345541	0.505152319245226	0.50282016881802	0.475789919840743	0.47212425046475	0.474800945288705	0.479855057300891	0.50454514071878	0.512465153746117	0.926256854691905	0.935321011503611	0.923476139368326	0.938534481542466	0.525199054711295	0.520144942699109	0.49545485928122	0.487534846253883	0.628441161902238	0.627275994959808	0.617365848984959	0.615938827654857	long reads	0.008734659815372	0.086846671268009
LSHVec	Strain-madness	phylum	0.709377584847287	0.709377759956613	0.691324397991824	0.691324625741078	0.458260367957764	0.452919331294646	0.423217993555658	0.415303696214379	0.022038152328125	0.68943683423106	0.020871069952141	0.652745047480072	0.219869021086018	0.014746562730449	0.213444025646273	0.014314638434966	0.709377584847287	0.709377759956613	0.691324397991824	0.691324625741078	0.04001463466927	0.028867570677325	0.037989974056411	0.02800936132965	0.728892998210275	0.725741402797952	0.709250718347226	0.704247148393552	0.250471916005906	0.257106638681536	0.271860049696687	0.282329958162673	0.946422149059184	0.954872687399605	0.949448058398784	0.963283358862928	0.749528083994094	0.742893361318463	0.728139950303313	0.717670041837327	0.730675388432397	0.727553698628913	0.71222646324733	0.707608060185107	long reads	0.011017371859631	0.055425874729298
LSHVec	Strain-madness	species	0.002413121696974	0.002414231746459	0.002078786169663	0.002080126899106	0.009067691355592	0.008940283497836	0.007385253544947	0.007153958244271	6.98352801869568E-05	0.025058669551072	5.57735155214893E-05	0.019895170882443	0.001369805933562	0.000711381301319	0.001337458924214	0.000694026379133	0.002413121696974	0.002414231746459	0.002078786169663	0.002080126899106	0.00013270714082	0.001382459948628	0.000106966986546	0.001340182010562	0.002476484715587	0.00246550286962	0.002137165146205	0.002115487470225	0.997456692539206	0.997480959194153	0.997801058367182	0.997847910097444	0.947343943996768	0.956911150529663	0.944145459892956	0.965461902239613	0.002543307460793	0.002519040805847	0.002198941632818	0.002152089902556	0.688457955858646	0.689714516564294	0.69070358805885	0.693540829722169	long reads	2.77167195007456E-05	0.00831434667962
LSHVec	Strain-madness	superkingdom	1	1	1	1	0.11	0.11	0.12	0.12	1	1	1	1	1	1	1	1	1	1	1	1	1	1	1	1	1	1	1	1	0	0	0	0	1	1	1	1	1	1	1	1	1	1	1	1	long reads
Kraken	Plant-associated	superkingdom	0.509757317210798	0.510211091701274	0.303237497289749	0.304571057545923	0.551271525988162	0.550634883258909	0.467961933735684	0.489999193636317	0.287618808931693	0.509593191642544	0.21436327812535	0.434882023247391	0.918997768869535	0.513786549886624	0.941412434619068	0.604961572916401	0.509757317210798	0.510211091701274	0.303237497289749	0.304571057545923	0.438119363774698	0.51168127949946	0.349210064422829	0.506012469158618	0.64432950007596	0.643787471058823	0.45385170329493	0.454856045597457	0.12456105721952	0.127888381852711	0.098270955307592	0.102083634039219	0.582287687124996	0.585029577733599	0.336284495963182	0.339197579075227	0.87543894278048	0.872111618147288	0.901729044692408	0.897916365960781	0.781933259786966	0.781081220547514	0.822776805097231	0.823165303367451	contigs	0.220359945951127	0.23090378170448
Kraken	Plant-associated	phylum	0.371188399373156	0.373256954037818	0.266252564092474	0.271860992592735	0.708022099723609	0.705532422293256	0.77175513710579	0.772179260006601	0.128912368111725	0.581050822157879	0.120152056315033	0.55927067346513	0.541218125262554	0.196537607703433	0.686643032237831	0.256062426854955	0.371188399373156	0.373256954037818	0.266252564092474	0.271860992592735	0.208227235985863	0.293724376946788	0.204516793541087	0.351287604685901	0.472184738741788	0.473231885497512	0.401116494845587	0.407195215821983	0.351315144571378	0.353645400937859	0.187157271233832	0.189166373243263	0.572216841917623	0.577480154979036	0.327557293274462	0.335285789367364	0.648684855428622	0.646354599062141	0.812842728766168	0.810833626756737	0.86910368637077	0.868966272778728	0.900866323386116	0.903393894177055	contigs	0.045860952047235	0.099107013330777
Kraken	Plant-associated	class	0.38402685541088	0.38539504255286	0.260997409820389	0.264555313388266	0.720160232317699	0.716202006629467	0.779979390129731	0.777246984453717	0.18302249361531	0.631215507073585	0.169465737830244	0.600163723260911	0.6542166970795	0.227815168411151	0.726370907690942	0.269113759529398	0.38402685541088	0.38539504255286	0.260997409820389	0.264555313388266	0.286026675757724	0.334797047769114	0.274815687493236	0.371601287500198	0.494459718315385	0.494552545532535	0.394516616846684	0.397981929950482	0.305957674682559	0.310021007193192	0.192271205027856	0.197061842682785	0.553319072054048	0.558560545423402	0.323125053167617	0.329484046781636	0.694042325317441	0.689978992806808	0.807728794972144	0.802938157317215	0.927124229154169	0.926933562705898	0.945435013267172	0.946337151304319	contigs	0.039331398317699	0.070424924684394
Kraken	Plant-associated	order	0.35717976833864	0.357978694710424	0.246136736918498	0.248504614408236	0.667332509626361	0.664494375848918	0.751002365014938	0.746506686511062	0.225353668172244	0.626630293012452	0.212103637581687	0.594645437108568	0.486087186535668	0.208712839325741	0.55349099548383	0.246392334537489	0.35717976833864	0.357978694710424	0.246136736918498	0.248504614408236	0.307942760982743	0.313130694678892	0.306683062917404	0.348417353918572	0.456461796367702	0.455851015755927	0.372732294449609	0.37468278166452	0.367815636979431	0.372622249491864	0.232539689083475	0.238836716419254	0.564993045117472	0.570595138926244	0.320715916402965	0.326480033612754	0.632184363020569	0.627377750508136	0.767460310916525	0.761163283580746	0.933512067643867	0.933865500078166	0.97245064000888	0.972717575083739	contigs	0.029118134615748	0.047814452827214
Kraken	Plant-associated	family	0.369860203908611	0.369983508152632	0.260207809499618	0.260578366262739	0.55811856037207	0.554508193726255	0.731595690936873	0.725832264592508	0.187917204877437	0.623018550018453	0.179801686628384	0.596469149531564	0.392647376215643	0.146932026012494	0.445189819709294	0.168526197372599	0.369860203908611	0.369983508152632	0.260207809499618	0.260578366262739	0.254184288342155	0.237785075165391	0.256150298497877	0.26280075565797	0.468120802461055	0.466548809663628	0.389647197420194	0.388866845435268	0.362520224486119	0.36867640438434	0.224665691501911	0.234028469552103	0.580191275261183	0.586044162964998	0.335607242769472	0.340193278607061	0.637479775513881	0.63132359561566	0.775334308498089	0.765971530447897	0.94466030132866	0.944943378161894	0.983247644005324	0.983205651996442	contigs	0.018542672238546	0.038417288820612
Kraken	Plant-associated	genus	0.310872079823189	0.31087483184934	0.222386455133615	0.222395112938074	0.397189514907492	0.395643013214171	0.664783604787657	0.659598252055847	0.105367411388045	0.567484405920285	0.10048423364636	0.541215451114227	0.157129452410285	0.068998940794744	0.166703471187914	0.073441858571531	0.310872079823189	0.31087483184934	0.222386455133615	0.222395112938074	0.126144925419091	0.123038012316024	0.125388034295183	0.12933342853363	0.400944225458885	0.399516810699574	0.339083342740922	0.337931294153511	0.435496365883602	0.441127989533958	0.286518581238021	0.296696428487132	0.550699873367137	0.556254072538187	0.311692006667106	0.316214963134173	0.564503634116397	0.558872010466042	0.713481418761979	0.703303571512868	0.938554434085134	0.93935277589169	0.985512604645293	0.985588715608616	contigs	0.009090550483241	0.031997274115648
Kraken	Plant-associated	species	0.141255875798199	0.141259711115656	0.128766289919261	0.128775346597515	0.259402372164024	0.258792396419273	0.503607912646739	0.497874098015286	0.052175246914039	0.383874468902692	0.051027062483187	0.375416971645327	0.038749020712722	0.023668905806358	0.038934231823658	0.02384070058748	0.141255875798199	0.141259711115656	0.128766289919261	0.128775346597515	0.044470849777149	0.04458857245519	0.044167872312382	0.044834222302614	0.189980679309206	0.189360172654102	0.202947914726013	0.20225045357808	0.709979722732842	0.712868411807462	0.521241909751493	0.529027858840622	0.487055171208179	0.491968550046585	0.268958984802582	0.273424551780309	0.290020277267158	0.287131588192538	0.478758090248507	0.470972141159378	0.908753465546459	0.91019696547556	0.98852634026102	0.988639647708265	contigs	0.004528591227562	0.026519604874931
Kraken	Plant-associated	strain	0.483548705445125	0.483570094582598	0.490007546410424	0.490047793932686	0.977414247234478	0.976695268220499	0.986610876502886	0.985630054283252	0.076585505111994	0.468538535694162	0.076106629794803	0.465605840615294	0.415848774496849	0.082448746190174	0.402846701919947	0.079961942017699	0.483548705445125	0.483570094582598	0.490007546410424	0.490047793932686	0.129349193440972	0.140222528105006	0.128026272193627	0.136484405478274	0.628200434567101	0.626024148513515	0.64314173988492	0.640338790514707	0.103664157199984	0.112540834698565	0.064502124586032	0.076408142211839	0.539472686860979	0.544892783228339	0.523793328973185	0.530589123107109	0.896335842800016	0.887459165301435	0.935497875413967	0.923591857788161	0.998455447555403	0.998435593190949	0.999329981915651	0.999298060927634	contigs	0.00833254549029	0.038353980249525
Kraken cami1	Plant-associated	superkingdom	0.450493957011487	0.45093722171081	0.254738277142731	0.256044443460076	0.779378524266256	0.779914435460179	0.795983536271218	0.823895721860628	0.259850649824626	0.474601664680846	0.184606781573551	0.397994707682864	0.968565798080805	0.653739715310998	0.991408260716919	0.730511339075978	0.450493957011487	0.45093722171081	0.254738277142731	0.256044443460076	0.409767310521359	0.549950507277903	0.311255692580125	0.515264668168307	0.610911020634115	0.611183617173036	0.405094165266322	0.406715896266025	0.051245620248503	0.05189494336678	0.011394635530001	0.011726395356685	0.474826748235389	0.47561946701573	0.257674382820387	0.259082547846137	0.948754379751498	0.94810505663322	0.98860536447	0.988273604643315	0.902783883582256	0.902714103509535	0.977471099893546	0.9774637601513	contigs	0.214453132806458	0.234320330697863
Kraken cami1	Plant-associated	phylum	0.36107548347809	0.364009108115726	0.239689775782374	0.24787679879996	0.873170988741611	0.873174940453855	0.965082845639272	0.96567348710644	0.095366366911885	0.55957336087838	0.082012577276635	0.531345121433996	0.7453250686048	0.31670188011638	0.817895351491515	0.364386357039058	0.36107548347809	0.364009108115726	0.239689775782374	0.24787679879996	0.169096391275847	0.404480070102276	0.149076819025738	0.432305702731054	0.49114643306717	0.493826168738417	0.383441473352975	0.393852164984074	0.232305389021178	0.232436689584759	0.042017492045628	0.041948563915425	0.470337394993191	0.474239848591515	0.250202664236736	0.258730157342071	0.767694610978822	0.76756331041524	0.957982507954372	0.958051436084575	0.939255292671922	0.939594698318914	0.983480060098684	0.984191106717219	contigs	0.041031812171507	0.099925876714171
Kraken cami1	Plant-associated	class	0.374845373205681	0.378132276426036	0.235929281936504	0.24453642238408	0.869222988388773	0.868181144113521	0.949771120398824	0.949734048325561	0.118981918600968	0.616169722965311	0.100959896483357	0.577882334008674	0.849726555767166	0.319468494607989	0.87434206141738	0.355580191943435	0.374845373205681	0.378132276426036	0.235929281936504	0.24453642238408	0.208735855144276	0.420775488049852	0.181017752085202	0.440260868614809	0.509236788058012	0.51208591817028	0.378002011523964	0.388990988363615	0.206147176046236	0.206989529547554	0.049808021737846	0.049553355109766	0.472184971691318	0.476831379301078	0.248296436229661	0.25728579683957	0.793852823953764	0.793010470452446	0.950191978262154	0.950446644890234	0.963668488777152	0.963909314762643	0.985556050760036	0.986325597559499	contigs	0.032900721252786	0.071171441766345
Kraken cami1	Plant-associated	order	0.351464871333362	0.353625560856695	0.22748694714512	0.233565155561824	0.81996784027222	0.818660848239852	0.913689223081077	0.911703033833444	0.185385151626979	0.611860806042627	0.168999343425985	0.573903348896421	0.78115292993089	0.298176071637821	0.860617609156998	0.338731995524677	0.351464871333362	0.353625560856695	0.22748694714512	0.233565155561824	0.299655351656057	0.400955732695053	0.28252023341982	0.426017746953008	0.478979262438783	0.480456939746281	0.364810421041298	0.372370639319051	0.24829638823256	0.250854438541508	0.079565083520275	0.082174888927889	0.467557779198349	0.472038518346463	0.247151583530926	0.254476754606328	0.75170361176744	0.749145561458492	0.920434916479725	0.917825111072111	0.961061297895827	0.961361050555116	0.988738586425955	0.989055703163619	contigs	0.027582408080528	0.048447686218133
Kraken cami1	Plant-associated	family	0.365106372976166	0.366217140502665	0.243388966466513	0.246450335417214	0.709622773434819	0.70661753919881	0.889443700740093	0.885236504547454	0.177592074408363	0.609210015750703	0.166757368583779	0.576860090632272	0.752828644979947	0.226635501435826	0.797256398858544	0.248107690751125	0.365106372976166	0.366217140502665	0.243388966466513	0.246450335417214	0.287389130422466	0.330368745325403	0.275822573598639	0.34697942926511	0.490736993383515	0.490614938374879	0.384541172549865	0.387736843508325	0.251819017927517	0.257000710261152	0.084545732865885	0.091342740504082	0.487992052357186	0.492890296882227	0.265866876374346	0.271224747110845	0.748180982072483	0.742999289738848	0.915454267134115	0.908657259495918	0.965160149611965	0.965318664305772	0.992004302185241	0.991973525630838	contigs	0.01899748724755	0.038921786370711
Kraken cami1	Plant-associated	genus	0.307716659786501	0.307787998666006	0.212932431210012	0.213133053437462	0.545804340036814	0.543953404341216	0.869204602748449	0.862909066230012	0.101390476269799	0.555506953386225	0.095866069436356	0.525293910015307	0.515467704695552	0.10873425022966	0.526255076387574	0.111660240163559	0.307716659786501	0.307787998666006	0.212932431210012	0.213133053437462	0.169450670165361	0.181869573115923	0.16218707894068	0.184171636631281	0.42325212064857	0.42202366971326	0.342361906133372	0.341508614421406	0.322297240612261	0.328895589689911	0.126977579375523	0.141234932041568	0.454058443062122	0.458629080568537	0.243902591937673	0.248185518239755	0.677702759387739	0.671104410310089	0.873022420624477	0.858765067958432	0.960236947041096	0.960705332650537	0.993644860698452	0.993516013695302	contigs	0.008921536919667	0.032268233094717
Kraken cami1	Plant-associated	species	0.141138125639275	0.141142179421325	0.128441810998368	0.128452116873622	0.326979064939581	0.326924643845556	0.829523488603093	0.822630910128957	0.045971185563033	0.383735489227229	0.04493195796001	0.37505891976339	0.113061165727388	0.037271480547579	0.111772969959901	0.037025039287298	0.141138125639275	0.141142179421325	0.128441810998368	0.128452116873622	0.065364761162777	0.06794371993318	0.064097261700289	0.067396805598943	0.203579257649246	0.203013610752373	0.212680753404858	0.211819445874961	0.634893360996822	0.638532697570229	0.382006145708898	0.3965002941854	0.386566856260442	0.390470115754792	0.20783671246327	0.212845367836987	0.365106639003178	0.361467302429771	0.617993854291102	0.6034997058146	0.935691440133671	0.936849799657612	0.996428964563542	0.996426248281583	contigs	0.004005494033024	0.026532872385284
Kraken cami1	Plant-associated	strain	0.483932880123338	0.484125459388097	0.490357699854103	0.490758162700609	0.975773270955858	0.975003777143607	0.991078647506534	0.99040754729291	0.10491361903708	0.469108104912435	0.104295979332553	0.466291741245273	0.640745331405841	0.123240941183603	0.627688565902786	0.121131062214367	0.483932880123338	0.484125459388097	0.490357699854103	0.490758162700609	0.180304713190848	0.195200194031853	0.178870972407291	0.192305826693046	0.631733661276648	0.629812485941662	0.647354417583994	0.645420825652745	0.090486475081543	0.099073185834244	0.047773314158877	0.057572806529401	0.532078816713281	0.537363803336667	0.514958997836696	0.520738542033506	0.909513524918457	0.900926814165756	0.952226685841123	0.942427193470599	0.998277118860319	0.998254566961764	0.999539824856785	0.99951551977181	contigs	0.011251863013364	0.038373375012588
PhyloPythiaS+	Plant-associated	superkingdom	0.272927185190845	0.272927185190845	0.019875176894903	0.019875176894903	0	0	0	0	0.167256259342344	0.167256259342344	0.01457739657102	0.01457739657102	0.469737995768599	0.469737995768599	0.219637951634564	0.219637951634564	0.272927185190845	0.272927185190845	0.019875176894903	0.019875176894903	0.24667921072394	0.24667921072394	0.02734021956762	0.02734021956762	0.345254556829193	0.345254556829193	0.036451806782976	0.036451806782976	0.530262004231401	0.530262004231401	0.780362048365436	0.780362048365436	0.581020031697189	0.581020031697189	0.090490631272921	0.090490631272921	0.469737995768599	0.469737995768599	0.219637951634564	0.219637951634564	0.501681649921626	0.501681649921626	0.657013681968621	0.657013681968621	contigs	0.167256259342344	0.167256259342344
PhyloPythiaS+	Plant-associated	phylum	0.262904840948259	0.263031224199867	0.015605073354106	0.015673866967726	0.553573212781022	0.553812538818544	0.135633689379036	0.13728954480048	0.100566853196394	0.102836915149139	0.008402089926486	0.008955068041675	0.453614462547981	0.519760049824431	0.261693170569947	0.363219093556136	0.262904840948259	0.263031224199867	0.015605073354106	0.015673866967726	0.164634128819551	0.171701833284639	0.016281437506417	0.017479191370332	0.383211463560431	0.38335416292193	0.029819395306957	0.029948591129603	0.293482414770056	0.293424944193912	0.66540831760397	0.664501556757701	0.372113654980993	0.372262255847387	0.046639155051186	0.046718151107504	0.706517585229944	0.706575055806088	0.33459168239603	0.335498443242299	0.774306592782608	0.774457463570675	0.58041047964458	0.581597262760693	contigs	0.049415565540771	0.049224185704094
PhyloPythiaS+	Plant-associated	class	0.271901362950729	0.272385674491366	0.014153292872166	0.014384443668727	0.801234124016427	0.801304078696784	0.251751689283419	0.253770192226487	0.130162460346707	0.135417247731747	0.00978966298648	0.011257544340608	0.732849081425212	0.766604833073469	0.482215042798117	0.580652555191466	0.271901362950729	0.272385674491366	0.014153292872166	0.014384443668727	0.221061793229968	0.230175111677963	0.019189746360154	0.022086873975365	0.408116075605803	0.408664143496401	0.027372888591736	0.027812454094449	0.182179551506893	0.182157491449765	0.58507262454529	0.581709772075884	0.332470731750138	0.333053945770337	0.034110289437171	0.034388667744197	0.817820448493107	0.817842508550235	0.41492737545471	0.418290227924116	0.932761748253229	0.932952270824748	0.778789596593099	0.781986272876301	contigs	0.040823258674869	0.0405203305716
PhyloPythiaS+	Plant-associated	order	0.248066395488604	0.248886391959111	0.010040047363426	0.010449923166651	0.925735107633889	0.925416522238571	0.48093697762317	0.483563582240154	0.13237922649507	0.138023353686995	0.020155953141568	0.022107569156103	0.7901951070834	0.720248060134482	0.584638823648536	0.581685104997562	0.248066395488604	0.248886391959111	0.010040047363426	0.010449923166651	0.226768539398115	0.231654115808619	0.03896843420753	0.042596222962904	0.390041436944739	0.390672145987331	0.019731225497287	0.020525700553656	0.087991908139232	0.092134437925085	0.432158465859049	0.426715453182675	0.272000213268365	0.274144545575982	0.017681072552425	0.018228161258951	0.912008091860768	0.907865562074915	0.567841534140951	0.573284546817324	0.975180845915503	0.975350282130583	0.873124078460255	0.879835751874081	contigs	0.029491788586986	0.029334218584517
PhyloPythiaS+	Plant-associated	family	0.251851872197598	0.253027830505597	0.008808799361249	0.009418159371713	0.973293242390976	0.972162525343576	0.745269164723153	0.746211137219112	0.127731877910346	0.134257899172394	0.032421983348927	0.034542461985392	0.928046698135109	0.747156677082035	0.80068181202389	0.673569468653857	0.251851872197598	0.253027830505597	0.008808799361249	0.009418159371713	0.224556834606937	0.22761521880869	0.062320427589962	0.06571488703627	0.399501513393736	0.400603754662168	0.017419990053952	0.018611541571639	0.034423705452369	0.038766557722815	0.223469302286624	0.220176749796764	0.260830628941227	0.263232446330797	0.011343787679209	0.012077300041078	0.965576294547631	0.961233442277185	0.776530697713376	0.779823250203236	0.995487871407445	0.995368434755106	0.953155691619778	0.957842368056136	contigs	0.024063544697676	0.024317840027178
PhyloPythiaS+	Plant-associated	genus	0.21279595366233	0.213686745672929	0.006172118943903	0.006597246997309	0.96491692488244	0.963090514390542	0.794592390907897	0.792513495461733	0.123435718831969	0.134469286126344	0.045411804800002	0.049416730924059	0.845214173621719	0.633201464013524	0.725279728787765	0.564328075733852	0.21279595366233	0.213686745672929	0.006172118943903	0.006597246997309	0.215412441380007	0.221829863452636	0.085471969091919	0.090875713713291	0.347269264627431	0.348137430462175	0.012246596481044	0.013081781260517	0.056498966337546	0.061130074706703	0.225866846401558	0.234303534303534	0.225538654511384	0.227599947464686	0.007972942271253	0.008616008161026	0.943501033662454	0.938869925293298	0.774133153598442	0.765696465696466	0.996427479417963	0.996298743557515	0.974756502086776	0.977609476351636	contigs	0.019701016898234	0.020848835378521
PhyloPythiaS+	Plant-associated	species	0.057724642656901	0.0579481797814	0.002567099836137	0.002667347895431	0.734057593832765	0.732127103144015	0.769380155977045	0.753201409890907	0.041404058951619	0.04691053719563	0.022246575180809	0.025280091955803	0.489596804381398	0.316119224034963	0.426388168790946	0.285442104302814	0.057724642656901	0.0579481797814	0.002567099836137	0.002667347895431	0.076351269276256	0.081697558718479	0.042286856203953	0.046446650620525	0.103603662257048	0.10390068509944	0.005112239148308	0.005310099291583	0.495131294227271	0.498081112659133	0.402399127589967	0.424150485436893	0.114335949122752	0.115453275903614	0.004295676185652	0.004632022478051	0.504868705772729	0.501918887340867	0.597600872410033	0.575849514563107	0.973478576010637	0.973703265102721	0.966901012425479	0.968481433427185	contigs	0.009084665338895	0.010151148542283
DIAMOND	Plant-associated	superkingdom	0.839088199426239	0.839610983198334	0.687899397799626	0.689330585390987	0.988628793276294	0.988635360038668	0.997503457246767	0.997495273721649	0.429166115472947	0.718171747917944	0.372930015870368	0.620744249988174	0.997250119682061	0.988703694961249	0.99929593734094	0.953307942493672	0.839088199426239	0.839610983198334	0.687899397799626	0.689330585390987	0.600085654482715	0.831998683612798	0.54315755929208	0.75189428482414	0.91129466558789	0.911601977804231	0.814865931994653	0.815866309099846	0.002901533669652	0.002903722878254	0.000690064218308	0.000698764783269	0.841529926842993	0.842056080704649	0.688374420355911	0.689812602144421	0.997098466330348	0.997096277121746	0.999309935781692	0.999301235216731	0.994314501270851	0.994317732254939	0.998751786946136	0.998747645709948	contigs	0.251229316586751	0.170591831723024
DIAMOND	Plant-associated	phylum	0.789934663695837	0.796365259884375	0.623908520817793	0.64034786248623	0.968249303777315	0.967496068803966	0.956540262621725	0.95659291127206	0.078646245021365	0.829933623280417	0.072505967679927	0.802383998052652	0.991753540906308	0.274510287618897	0.985117449599744	0.276325184114855	0.789934663695837	0.796365259884375	0.623908520817793	0.64034786248623	0.145735627014025	0.412561136664314	0.135070560644978	0.411081892428507	0.876567059121884	0.880193150344186	0.762658913998079	0.774769980099476	0.015457881633515	0.016254757994831	0.019228231343639	0.019377239243374	0.802337095549012	0.809523874556326	0.636140375117583	0.653001223418629	0.984542118366485	0.983745242005169	0.980771768656361	0.980622760756627	0.985675057382479	0.985456141359576	0.979813747174448	0.980292626933724	contigs	0.031045767703594	0.056567017926588
DIAMOND	Plant-associated	class	0.722632948304888	0.727627724127963	0.563719885128614	0.57671977072657	0.954087609547463	0.953076464329554	0.926019216372766	0.925522258444527	0.100715777071126	0.825915659702189	0.091488141508438	0.78901058450703	0.979622695656672	0.279062843891733	0.975700628416982	0.278899600805734	0.722632948304888	0.727627724127963	0.563719885128614	0.57671977072657	0.182652869485344	0.417170781262387	0.167290060911572	0.412122180454831	0.829140620838633	0.831909118412868	0.71008401343062	0.720162973523213	0.027528402164556	0.028918420576152	0.04089383712736	0.041415447504093	0.743089001173243	0.74929618638186	0.587755461230907	0.601636829244683	0.972471597835444	0.971081579423847	0.95910616287264	0.958584552495907	0.988031320275182	0.987923124894772	0.980528090179513	0.981113227793238	contigs	0.024130460330912	0.03662716238074
DIAMOND	Plant-associated	order	0.675206849438782	0.679135447514031	0.511509723899432	0.522983308211913	0.948662285626644	0.946367972552606	0.901146245355383	0.897734625795355	0.132518580798986	0.780410975185492	0.122309963472193	0.740504275591453	0.943548418467427	0.267063921311509	0.933697493170245	0.265924675962499	0.675206849438782	0.679135447514031	0.511509723899432	0.522983308211913	0.232397606126148	0.397946749778118	0.216287310407504	0.391320935733129	0.796115439324026	0.797486633693799	0.6657686027815	0.674377228244191	0.030228602903222	0.03420712883155	0.04675630879719	0.050866238302184	0.696253623751083	0.703189542797504	0.536599117959024	0.551011173890177	0.969771397096778	0.96579287116845	0.95324369120281	0.949133761697816	0.990946072569426	0.99068848939502	0.982641179369365	0.98281158493527	contigs	0.018369518708058	0.025459221447737
DIAMOND	Plant-associated	family	0.560647662765673	0.563503811641822	0.416474130228849	0.425130906302664	0.94443361866297	0.941775731560989	0.898335296157796	0.894699327303304	0.121488341555509	0.688060962545424	0.114855501501082	0.658198528585786	0.762053581377005	0.212884800580464	0.75130137657437	0.212196190204695	0.560647662765673	0.563503811641822	0.416474130228849	0.425130906302664	0.209567024212387	0.32516434794137	0.199250502002907	0.320928464176172	0.703120666942303	0.7040778812535	0.573354773785211	0.580395926242047	0.057324611937227	0.061899577280692	0.080148605477081	0.085678262403642	0.594740957348872	0.60068602251385	0.452762405654506	0.464968608774721	0.942675388062773	0.938100422719308	0.919851394522918	0.914321737596358	0.993023146642262	0.992805211881022	0.985487877887236	0.985629121059778	contigs	0.012679104190712	0.02539554331796
DIAMOND	Plant-associated	genus	0.418441827313878	0.419491756897541	0.331554801364589	0.334593690729492	0.888058462173028	0.885725703867577	0.862021908930441	0.859775789228177	0.080301939819085	0.578431172124156	0.076571210397807	0.553947117861134	0.666032762187727	0.136647638557718	0.647371691072829	0.133433619243166	0.418441827313878	0.419491756897541	0.331554801364589	0.334593690729492	0.143323692822874	0.221070048666573	0.136944595663619	0.21506325334897	0.566174477525598	0.565750330434626	0.477571858165885	0.479503771004934	0.124850197210387	0.131410038998458	0.146582044832973	0.154176072064403	0.478137372573313	0.482957178567709	0.388502256552241	0.395583146419296	0.875149802789613	0.868589961001542	0.853417955167027	0.845823927935597	0.987781041952913	0.987729726094524	0.981645249065295	0.981913254194136	contigs	0.006762848253871	0.023477534130404
DIAMOND	Plant-associated	species	0.174686857117437	0.17476853804981	0.129023312202125	0.129254725946478	0.870999633089831	0.869498025437221	0.799597469348762	0.796980014115543	0.02356136913439	0.310631331438581	0.022809209865298	0.300848540145271	0.331618735028861	0.058918957458704	0.324357517421834	0.0578449181557	0.174686857117437	0.17476853804981	0.129023312202125	0.129254725946478	0.043996785497327	0.099050520333687	0.042621242790601	0.097033044674949	0.2779359192133	0.277493482223509	0.213657279016579	0.213231522928851	0.320363230797437	0.326836327877379	0.378977780049244	0.391288809142118	0.257029732694424	0.259622652391103	0.207759574548486	0.212341629146514	0.679636769202563	0.673163672122621	0.621022219950756	0.608711190857882	0.988842431909232	0.988907808082396	0.98754306913758	0.98786111117143	contigs	0.001887564848321	0.01799135457681
DIAMOND	Plant-associated	strain	0.008706527361491	0.008708533577856	0.013621773909544	0.013627811037883	0.941191009945871	0.938840168243605	0.955791630951153	0.950236467984378	0.007906621283396	0.013624581752327	0.008405237997411	0.014533902836194	0.437163360577466	0.295526146780453	0.43786872148633	0.295993677065867	0.008706527361491	0.008708533577856	0.013621773909544	0.013627811037883	0.015532321980515	0.026048265620267	0.016493863186516	0.027707318905199	0.017234478197774	0.017236667407989	0.026833372644548	0.026838775134105	0.159730228735864	0.167925128569856	0.108873091100579	0.122570614148743	0.010361585837359	0.010466045637081	0.015286008955074	0.015531518840871	0.840269771264136	0.832074871430144	0.891126908899421	0.877429385851257	0.996433726625118	0.996353717319966	0.997871129290528	0.9976639279181	contigs	0.001913683105211	0.003202562088097
MEGAN	Plant-associated	superkingdom	0.844985835788545	0.845468669663546	0.693812991488062	0.695233396358821	0.993803662367095	0.993806535061364	0.997023603619562	0.997025355492131	0.432600195219802	0.666521517675374	0.37734996528756	0.609401003185103	0.998456203222379	0.997641920326624	0.999178940859427	0.998497908199793	0.844985835788545	0.845468669663546	0.693812991488062	0.695233396358821	0.603655242242886	0.79914002633181	0.547812889312627	0.756870500535494	0.915308094079495	0.915590717832316	0.818960019318527	0.819947289876123	0.001602247290135	0.00160361224042	0.000810427868982	0.000814632389281	0.846341884779961	0.846826651247	0.694375732933576	0.695800217752671	0.998397752709865	0.99839638775958	0.999189572131018	0.999185367610719	0.996901872373532	0.996903286841918	0.998511843267419	0.998512679801495	contigs	0.253546120835262	0.227028369702416
MEGAN	Plant-associated	phylum	0.815095877383676	0.821092417569198	0.65294408973952	0.668134943920087	0.968143582850732	0.968335455486899	0.9567701466191	0.957750847123822	0.276878617759715	0.648303916630779	0.258116195028846	0.625124504899166	0.992702470556363	0.993400977052194	0.982093035827252	0.990160002897235	0.815095877383676	0.821092417569198	0.65294408973952	0.668134943920087	0.432990205074433	0.784581622051432	0.408792502531327	0.766395367001328	0.891810904950523	0.89541995241806	0.783932168997246	0.794897760656485	0.015533254672974	0.015456470325235	0.019335219397213	0.018976145851301	0.827956740288787	0.833982848722228	0.665817823434195	0.681058815333164	0.984466745327026	0.984543529674765	0.980664780602787	0.981023854148699	0.985628541139526	0.985814285251461	0.980015710667025	0.980861229502453	contigs	0.097646550825024	0.098042055612784
MEGAN	Plant-associated	class	0.759946296867009	0.765839992037913	0.594716678937997	0.607835366658551	0.952502309998423	0.952628959185686	0.920804080806349	0.921410650409766	0.339439431934834	0.557268197239451	0.309070040901888	0.523946022728199	0.976919909369618	0.985074820072772	0.970588134013686	0.981209771820453	0.759946296867009	0.765839992037913	0.594716678937997	0.607835366658551	0.503821606573851	0.711840184662117	0.468843508616336	0.683119925883197	0.852722318307239	0.856500271643884	0.733377476664233	0.743534976531844	0.0286989814723	0.028492490016365	0.043643914489589	0.042760797951488	0.782400391197919	0.788300640157495	0.621856950510849	0.634987958451524	0.971301018527699	0.971507509983635	0.956356085510411	0.957239202048512	0.987596965049168	0.987780551375122	0.979288771318038	0.980133200824815	contigs	0.070965649618756	0.071937006312215
MEGAN	Plant-associated	order	0.72257911142222	0.728055162124949	0.538998433951232	0.554139451794786	0.94722747389591	0.946184181443693	0.896302713103015	0.894694188962611	0.386160479321871	0.558621671708447	0.349315297379153	0.518736596732674	0.982656253144783	0.93963873151742	0.967351827767499	0.936180130287891	0.72257911142222	0.728055162124949	0.538998433951232	0.554139451794786	0.554439466909815	0.700682682225481	0.513282036033571	0.667572082573806	0.827851449375254	0.830921276579148	0.687900040536066	0.699762985521636	0.030971001148381	0.032362247888424	0.049525608636451	0.050792735281476	0.745673361972178	0.75240466852	0.567083594096613	0.583791835979162	0.969028998851619	0.967637752111576	0.950474391363549	0.949207264718524	0.990672276671224	0.990629847770939	0.98149689569577	0.982115209172056	contigs	0.049133094011402	0.048020003410146
MEGAN	Plant-associated	family	0.620934744082396	0.625258008424769	0.438033249393253	0.450514678006759	0.949224399138166	0.948589901555099	0.890703742068951	0.889826705841836	0.36901419443361	0.490334580760696	0.33642275366015	0.454495558713673	0.819150540340811	0.784155148940025	0.801092051697389	0.771817749348347	0.620934744082396	0.625258008424769	0.438033249393253	0.450514678006759	0.508815264275807	0.60337620185788	0.473849821906424	0.572101333173277	0.750090976774818	0.7524118614603	0.59307784041863	0.603886079047408	0.05291195545377	0.0555157251314	0.081985069366314	0.084416294951758	0.655625152970755	0.662009972068362	0.477152641832185	0.492051874146255	0.94708804454623	0.9444842748686	0.918014930633686	0.915583705048242	0.993700834298589	0.993731675853392	0.983886921330591	0.984617484447699	contigs	0.037056589254499	0.037899465832149
MEGAN	Plant-associated	genus	0.472943561192019	0.47760153637225	0.339560583583788	0.352337114604552	0.881066090916686	0.881147307899939	0.851973583537078	0.85275777186203	0.309498582255749	0.381020676898935	0.284418606837958	0.354467409892803	0.751598688056181	0.766217584589852	0.732216175508458	0.751789277307878	0.472943561192019	0.47760153637225	0.339560583583788	0.352337114604552	0.438449395521084	0.50895224214965	0.409696595392249	0.481777513294551	0.614041734896417	0.618047772359373	0.486075467908297	0.499492225516625	0.124872317734806	0.124496736984103	0.145010377428698	0.142275412371434	0.540428066414085	0.545516569209609	0.397151701751175	0.410781175783584	0.875127682265194	0.875503263015896	0.854989622571302	0.857724587628566	0.987561321561202	0.987785862367303	0.978317128981141	0.979710173727911	contigs	0.028261365718629	0.029050701287894
MEGAN	Plant-associated	species	0.184468907188801	0.187044404785538	0.100637184160057	0.106798223766785	0.875158818071105	0.875334238596336	0.823067109595161	0.824250958036802	0.114900774978595	0.135148514257907	0.105736210711945	0.125490562059248	0.612447854314383	0.630991565810346	0.607039248673756	0.626226933601045	0.184468907188801	0.187044404785538	0.100637184160057	0.106798223766785	0.193499321399986	0.22261613730205	0.180101682971822	0.209082721442333	0.292070514284174	0.295544403474414	0.172690130308311	0.182297026546757	0.299078691113305	0.296195238047408	0.39200588662585	0.377975757399377	0.263180623630635	0.265761777835395	0.165523287062035	0.171694632544018	0.700921308886695	0.703804761952592	0.60799411337415	0.622024242600623	0.985699734491711	0.985976099895648	0.981279352930854	0.982600660363648	contigs	0.014748348933114	0.015814948259963
MEGAN	Plant-associated	strain	0.010201473665706	0.010201473665706	0.008514363334507	0.008514363334507	0.999625331623129	0.999625331623129	0.999527968614053	0.999527968614053	0.001828869834198	0.001828869834198	0.001930858799965	0.001930858799965	0.999805768941895	0.999805768941895	0.999763481551561	0.999763481551561	0.010201473665706	0.010201473665706	0.008514363334507	0.008514363334507	0.003651061055774	0.003651061055774	0.003854273780882	0.003854273780882	0.020196870175042	0.020196870175042	0.01688492827597	0.01688492827597	0.000190788484886	0.000190788484886	0.00023629489603	0.00023629489603	0.010203420360817	0.010203420360817	0.00851637571062	0.00851637571062	0.999809211515114	0.999809211515114	0.99976370510397	0.99976370510397	0.999812665807987	0.999812665807987	0.999763984346343	0.999763984346343	contigs	0.00131994030499	0.00131994030499
Ganon	Plant-associated	class	0.783058816151386	0.786651822654513	0.783058816151386	0.786651822654513	0.999770135917916	0.999766805274856	0.999227108208341	0.999203112993721	0.128853749697818	0.603717218445664	0.128853749697818	0.603717218445664	0.999608917109153	0.451105975998998	0.999608917109153	0.451105975998998	0.783058816151386	0.786651822654513	0.783058816151386	0.786651822654513	0.227928333753141	0.514273857064944	0.227928333753141	0.514273857064944	0.877100007319334	0.879383796352121	0.877100007319334	0.879383796352121	0.000365889460115	0.000408405275411	0.000365889460115	0.000408405275411	0.783343056934134	0.786970405996709	0.783343056934134	0.786970405996709	0.999634110539885	0.999591594724589	0.999634110539885	0.999591594724589	1.00202772216557	1.00229872427434	0.999671823168366	0.999663177535716	short reads	0.055072577856945	0.108170793747769
Ganon	Plant-associated	family	0.763118661794695	0.769796938281913	0.763118661794695	0.769796938281913	0.999749733980862	0.999655900208755	0.999394255348865	0.999138094211432	0.062504339899155	0.526471562677413	0.062504339899155	0.526471562677413	0.9985174149266	0.265907774372513	0.9985174149266	0.265907774372513	0.763118661794695	0.769796938281913	0.763118661794695	0.769796938281913	0.117400453462492	0.352950128944145	0.117400453462492	0.352950128944145	0.864449325306079	0.868596049161637	0.864449325306079	0.868596049161637	0.000447079447434	0.000804418760833	0.000447079447434	0.000804418760833	0.763451003753826	0.770406175572609	0.763451003753826	0.770406175572609	0.999552920552566	0.999195581239167	0.999552920552566	0.999195581239167	1.00079192614951	1.00131299164909	0.999759185279426	0.999662445744611	short reads	0.017689928064432	0.060765685808139
Ganon	Plant-associated	genus	0.78711484620967	0.793619302982656	0.78711484620967	0.793619302982656	0.999602451897007	0.999334439634765	0.999333582382856	0.998688546462755	0.038329158519373	0.480702549277627	0.038329158519373	0.480702549277627	0.986638225178898	0.146707534094532	0.986638225178898	0.146707534094532	0.78711484620967	0.793619302982656	0.78711484620967	0.793619302982656	0.073665734500195	0.224569671478697	0.073665734500195	0.224569671478697	0.879472381281124	0.883059148427743	0.879472381281124	0.883059148427743	0.00113704742341	0.002321098021423	0.00113704742341	0.002321098021423	0.788000993061248	0.795445768661697	0.788000993061248	0.795445768661697	0.99886295257659	0.997678901978577	0.99886295257659	0.997678901978577	1.00051560984826	1.00143839323954	0.999766727322326	0.999537310780641	short reads	0.008736389161565	0.047879670009559
Ganon	Plant-associated	order	0.774701212364381	0.78132835360729	0.774701212364381	0.78132835360729	0.99986219065468	0.999809279228285	0.999582733400829	0.999387010281152	0.079626592625101	0.558823163105359	0.079626592625101	0.558823163105359	0.99906523770843	0.35587615298809	0.99906523770843	0.35587615298809	0.774701212364381	0.78132835360729	0.774701212364381	0.78132835360729	0.14684251774062	0.43424504978192	0.14684251774062	0.43424504978192	0.871939084005844	0.876024244763562	0.871939084005844	0.876024244763562	0.000214761557183	0.000457796706921	0.000214761557183	0.000457796706921	0.774864654507471	0.781682969638797	0.774864654507471	0.781682969638797	0.999785238442817	0.999542203293079	0.999785238442817	0.999542203293079	1.00082070851805	1.00161534218747	0.999825604410808	0.999745703120517	short reads	0.028268692239075	0.075955544755371
Ganon	Plant-associated	phylum	0.779815104545775	0.782260536428519	0.779815104545775	0.782260536428519	0.999973934545156	0.999967479851596	0.999738233525923	0.999679182216246	0.140919227032381	0.541648050838847	0.140919227032381	0.541648050838847	0.999766010795682	0.440416623370747	0.999766010795682	0.440416623370747	0.779815104545775	0.782260536428519	0.779815104545775	0.782260536428519	0.246033075767518	0.4821525304521	0.246033075767518	0.4821525304521	0.875163376657173	0.876731720614579	0.875163376657173	0.876731720614579	0.000105843888991	0.000148738819885	0.000105843888991	0.000148738819885	0.779897203099031	0.782375955362734	0.779897203099031	0.782375955362734	0.999894156111009	0.999851261180115	0.999894156111009	0.999851261180115	1.00086164040419	1.00109216066062	0.999886335867623	0.999858878453609	short reads	0.081158097630564	0.15385641750426
Ganon	Plant-associated	species	0.699164373070682	0.700181549487168	0.699164373070682	0.700181549487168	0.968698521873158	0.96609755887777	0.967408504769311	0.964117360013172	0.012791678842117	0.410870057241376	0.012791678842117	0.410870057241376	0.430240477320032	0.026957629824349	0.430240477320032	0.026957629824349	0.699164373070682	0.700181549487168	0.699164373070682	0.700181549487168	0.024803577249729	0.050572736634216	0.024803577249729	0.050572736634216	0.79321176876049	0.790941358765097	0.79321176876049	0.790941358765097	0.079840262206903	0.087641648868584	0.079840262206903	0.087641648868584	0.755526125801255	0.763098629188308	0.755526125801255	0.763098629188308	0.920159737793097	0.912358351131416	0.920159737793097	0.912358351131416	0.991166456774354	0.991638189916676	0.988543666460551	0.987560282776182	short reads	0.00215032205329	0.041583854653352
Ganon	Plant-associated	strain	0.910897448655221	0.918789430999266	0.910897448655221	0.918789430999266	0.999999429467254	0.999849852243515	0.99999942946718	0.999849852224151	0.049780384665375	0.754958302440404	0.049780384665375	0.754958302440404	0.999996435677373	0.200841638239489	0.999996435677373	0.200841638239489	0.910897448655221	0.918789430999266	0.910897448655221	0.918789430999266	0.094100014309809	0.313904876314773	0.094100014309809	0.313904876314773	0.950913040794266	0.955115504554795	0.950913040794266	0.955115504554795	3.6391713748294E-07	0.000202122916287	3.6391713748294E-07	0.000202122916287	0.910897766006949	0.918967608729664	0.910897766006949	0.918967608729664	0.999999636082862	0.999797877083713	0.999999636082862	0.999797877083713	0.999999722740417	0.999926514842244	0.999999722740389	0.999926514834409	short reads	0.016446788792129	0.064190149529561
Ganon	Plant-associated	superkingdom	0.782333103112005	0.782346271374314	0.782333103112005	0.782346271374314	0.999968697260656	0.99996729961315	0	0.140711791703671	0.209123579072289	0.350361120695709	0.209123579072289	0.350361120695709	0.999834623890569	0.670505089613706	0.999834623890569	0.670505089613706	0.782333103112005	0.782346271374314	0.782333103112005	0.782346271374314	0.345669836390519	0.458729423227618	0.345669836390519	0.458729423227618	0.876769750832719	0.876775102983821	0.876769750832719	0.876775102983821	0.000165376109431	0.000173203869147	0.000165376109431	0.000173203869147	0.782461714979682	0.782480845374774	0.782461714979682	0.782480845374774	0.999834623890569	0.999826796130853	0.999834623890569	0.999826796130853	1.00290510162638	1.002962395774	0.999669302931369	0.999657366637495	short reads	0.209123579072289	0.271513715662
Kraken cami1	Plant-associated	class	0.579843511683258	0.582417684246727	0.579843511683258	0.582417684246727	0.978318300319666	0.977559600734605	0.977166465377716	0.976341865802507	0.032569346293155	0.366146106813506	0.032569346293155	0.366146106813506	0.987464499089176	0.12419019728485	0.987464499089176	0.12419019728485	0.579843511683258	0.582417684246727	0.579843511683258	0.582417684246727	0.063018467419462	0.185070411230277	0.063018467419462	0.185070411230277	0.730583533497867	0.73233145905655	0.730583533497867	0.73233145905655	0.010329596476137	0.011329999905027	0.010329596476137	0.011329999905027	0.585799108302808	0.58898954173442	0.585799108302808	0.58898954173442	0.989670403523863	0.988670000094973	0.989670403523863	0.988670000094973	0.992454553516815	0.992298779203012	0.990321740217672	0.99001559369888	short reads	0.015665075127743	0.092315538032031
Kraken cami1	Plant-associated	family	0.564990577759009	0.56611923548643	0.564990577759009	0.56611923548643	0.977888656070345	0.972091628894983	0.977378946548843	0.970689083166588	0.024310791155535	0.32835642407761	0.024310791155535	0.32835642407761	0.740429615725648	0.068074041826762	0.740429615725648	0.068074041826762	0.564990577759009	0.56611923548643	0.564990577759009	0.56611923548643	0.047003401138928	0.112680658450818	0.047003401138928	0.112680658450818	0.715804079355555	0.714664705778106	0.715804079355555	0.714664705778106	0.020918420197357	0.028500983990868	0.020918420197357	0.028500983990868	0.576795865908805	0.582448378099232	0.576795865908805	0.582448378099232	0.979081579802642	0.971499016009132	0.979081579802642	0.971499016009132	0.992240658851499	0.991416799971841	0.99128645681128	0.988769772697107	short reads	0.0065265076923	0.052241320193638
Kraken cami1	Plant-associated	genus	0.566409153918814	0.566768571706547	0.566409153918814	0.566768571706547	0.977627696983171	0.971199779908902	0.977050409192943	0.970108885672952	0.01713276184987	0.294213073446317	0.01713276184987	0.294213073446317	0.390336966017933	0.031445415586886	0.390336966017933	0.031445415586886	0.566409153918814	0.566768571706547	0.566409153918814	0.566768571706547	0.032720926163847	0.056796810979872	0.032720926163847	0.056796810979872	0.713950268790855	0.711765375751925	0.713950268790855	0.711765375751925	0.031964019260688	0.040973094886041	0.031964019260688	0.040973094886041	0.584603224955172	0.590463873801428	0.584603224955172	0.590463873801428	0.968035980739313	0.95902690511396	0.968035980739313	0.95902690511396	0.992883164269491	0.991261596897628	0.99182854256772	0.989234735892939	short reads	0.003323659758012	0.041045549703533
Kraken cami1	Plant-associated	order	0.572377082608486	0.573826902243831	0.572377082608486	0.573826902243831	0.982689990671851	0.97643801940368	0.98218816991314	0.9750025045679	0.030949243232894	0.332050592572963	0.030949243232894	0.332050592572963	0.823582070124771	0.094482043161196	0.823582070124771	0.094482043161196	0.572377082608486	0.573826902243831	0.572377082608486	0.573826902243831	0.059468487799008	0.146964975323787	0.059468487799008	0.146964975323787	0.724618874020973	0.723956385968198	0.724618874020973	0.723956385968198	0.010238708045165	0.016988344099391	0.010238708045165	0.016988344099391	0.578165388716931	0.583599555751162	0.578165388716931	0.583599555751162	0.989761291954835	0.98301165590061	0.989761291954835	0.98301165590061	0.993620245931471	0.992447756255972	0.992684628199272	0.989749566555681	short reads	0.010563516333709	0.06355222264991
Kraken cami1	Plant-associated	phylum	0.582540833112361	0.585297126674623	0.582540833112361	0.585297126674623	0.992373946080889	0.991108208485404	0.99168983031503	0.990328382818552	0.030131045685677	0.350418355142436	0.030131045685677	0.350418355142436	0.996329416219624	0.125913517304946	0.996329416219624	0.125913517304946	0.582540833112361	0.585297126674623	0.582540833112361	0.585297126674623	0.058482183468446	0.184724234162727	0.058482183468446	0.184724234162727	0.735038117162079	0.737001620505215	0.735038117162079	0.737001620505215	0.001852280783719	0.002648744018881	0.001852280783719	0.002648744018881	0.583608204517002	0.586833646681555	0.583608204517002	0.586833646681555	0.998147719216281	0.997351255981119	0.998147719216281	0.997351255981119	0.997513332218225	0.997075654548641	0.996413263412008	0.995798117312696	short reads	0.021182457348264	0.124975858058822
Kraken cami1	Plant-associated	species	0.30560344877907	0.305615816544838	0.30560344877907	0.305615816544838	0.736443038920585	0.732000998668328	0.736442899197344	0.732000856147683	0.007641593221065	0.212540915838541	0.007641593221065	0.212540915838541	0.054247700149211	0.008570375484326	0.054247700149211	0.008570375484326	0.30560344877907	0.305615816544838	0.30560344877907	0.305615816544838	0.013323614792174	0.016471543963821	0.013323614792174	0.016471543963821	0.405913554382719	0.404562737658472	0.405913554382719	0.404562737658472	0.391771895971258	0.397820097976891	0.391771895971258	0.397820097976891	0.498894395786207	0.503924733183657	0.498894395786207	0.503924733183657	0.608228104028742	0.602179902023109	0.608228104028742	0.602179902023109	0.927903398719867	0.927382357773731	0.927903392852603	0.927382351926567	short reads	0.001443234301998	0.035067697712084
Kraken cami1	Plant-associated	strain	0.355085792371526	0.35545453354604	0.355085792371526	0.35545453354604	0.990810645033815	0.979500650021477	0.990810641261803	0.979500644490812	0.00957784426156	0.395947259418294	0.00957784426156	0.395947259418294	0.406822650820424	0.016136111512853	0.406822650820424	0.016136111512853	0.355085792371526	0.35545453354604	0.355085792371526	0.35545453354604	0.018594226782998	0.030924453206067	0.018594226782998	0.030924453206067	0.502273342260647	0.501345631144761	0.502273342260647	0.501345631144761	0.057269282023122	0.065768210062974	0.057269282023122	0.065768210062974	0.372106968734644	0.375798903814585	0.372106968734644	0.375798903814585	0.942730717976878	0.934231789937026	0.942730717976878	0.934231789937026	0.99640946085029	0.993167238845054	0.996409459396757	0.993167236493383	short reads	0.00281849398759	0.081647177995101
Kraken cami1	Plant-associated	superkingdom	0.5868644416547	0.587000289624261	0.5868644416547	0.587000289624261	0.190463725244781	0.703690507117958	0	0.632409909032464	0.156866969293421	0.284867243606359	0.156866969293421	0.284867243606359	0.999830164696066	0.504459425085394	0.999830164696066	0.504459425085394	0.5868644416547	0.587000289624261	0.5868644416547	0.587000289624261	0.27106465034757	0.360669561525497	0.27106465034757	0.360669561525497	0.738924183526811	0.739004389746818	0.738924183526811	0.739004389746818	0.000169835303934	0.000272666406927	0.000169835303934	0.000272666406927	0.586963589415474	0.587159596244718	0.586963589415474	0.587159596244718	0.999830164696066	0.999727333593073	0.999830164696066	0.999727333593073	0.999788493981005	0.999670373875209	0.999660387341043	0.999460142865081	short reads	0.156866969293421	0.220041084692906
Kraken	Plant-associated	class	0.660690454460871	0.66218230308504	0.660690454460871	0.66218230308504	0.968045428685754	0.966229610255321	0.933323989517717	0.929150254876052	0.037126165387506	0.400984772426237	0.037126165387506	0.400984772426237	0.965480677373964	0.100006296376109	0.965480677373964	0.100006296376109	0.660690454460871	0.66218230308504	0.660690454460871	0.66218230308504	0.071472481063997	0.159871550369214	0.071472481063997	0.159871550369214	0.785820489275482	0.785272415515939	0.785820489275482	0.785272415515939	0.0295010206975	0.03439058679036	0.0295010206975	0.03439058679036	0.680564319493438	0.685546047286175	0.680564319493438	0.685546047286175	0.9704989793025	0.96560941320964	0.9704989793025	0.96560941320964	1.04283463999031	1.0472157530519	0.972135608109996	0.970545684915185	short reads	0.017012577344112	0.095642406561727
Kraken	Plant-associated	family	0.635620349141862	0.635961820323746	0.635620349141862	0.635961820323746	0.969852721161772	0.96619718204667	0.946176613159859	0.939108231453015	0.034899530123539	0.359165370027504	0.034899530123539	0.359165370027504	0.38305186040203	0.047604653245944	0.38305186040203	0.047604653245944	0.635620349141862	0.635961820323746	0.635620349141862	0.635961820323746	0.063674351165981	0.083984486021614	0.063674351165981	0.083984486021614	0.761627573211876	0.759010762913833	0.761627573211876	0.759010762913833	0.048898301837177	0.05776383063941	0.048898301837177	0.05776383063941	0.667916730678099	0.674558958670774	0.667916730678099	0.674558958670774	0.951101698162823	0.94223616936059	0.951101698162823	0.94223616936059	1.02842888751631	1.03398455806085	0.980185701869903	0.977709652607837	short reads	0.007644415114741	0.053473122454941
Kraken	Plant-associated	genus	0.630595154695026	0.63064057201996	0.630595154695026	0.63064057201996	0.96687246902016	0.962727925089252	0.951210979665663	0.94462046217235	0.019759316436603	0.320553698648095	0.019759316436603	0.320553698648095	0.169418587297955	0.021730795469444	0.169418587297955	0.021730795469444	0.630595154695026	0.63064057201996	0.630595154695026	0.63064057201996	0.035117931300277	0.040687466481726	0.035117931300277	0.040687466481726	0.754816710396385	0.751834003106865	0.754816710396385	0.751834003106865	0.058819945034734	0.06813278940628	0.058819945034734	0.06813278940628	0.669479992217372	0.676219126557777	0.669479992217372	0.676219126557777	0.941180054965266	0.93186721059372	0.941180054965266	0.93186721059372	1.01366822205127	1.01687387296895	0.982706155497145	0.980396826598143	short reads	0.003356124367838	0.042100079924736
Kraken	Plant-associated	order	0.648045719993024	0.648755349969522	0.648045719993024	0.648755349969522	0.972491041920361	0.96855040872387	0.945813042278905	0.93738418306796	0.045238322540421	0.365053249299877	0.045238322540421	0.365053249299877	0.48822326607788	0.069868305724279	0.48822326607788	0.069868305724279	0.648045719993024	0.648755349969522	0.648045719993024	0.648755349969522	0.082574299287009	0.117142963233326	0.082574299287009	0.117142963233326	0.77495390252682	0.772771174375215	0.77495390252682	0.772771174375215	0.035241541097359	0.043523700301192	0.035241541097359	0.043523700301192	0.671467448657703	0.67801481653323	0.671467448657703	0.67801481653323	0.964758458902642	0.956476299698808	0.964758458902642	0.956476299698808	1.03242718026486	1.03955275725493	0.978301612286676	0.975033217910191	short reads	0.012731576569512	0.064941206287969
Kraken	Plant-associated	phylum	0.672072611491044	0.673507527911404	0.672072611491044	0.673507527911404	0.989071782049053	0.987909881953076	0.942617345654844	0.936688222723376	0.035207721721053	0.386119885330961	0.035207721721053	0.386119885330961	0.969781995730421	0.095294305344293	0.969781995730421	0.095294305344293	0.672072611491044	0.673507527911404	0.672072611491044	0.673507527911404	0.067922945207037	0.152473224414051	0.067922945207037	0.152473224414051	0.799183169246755	0.798875826454534	0.799183169246755	0.798875826454534	0.01335508789251	0.017405973540605	0.01335508789251	0.017405973540605	0.681099493818504	0.68535371562136	0.681099493818504	0.68535371562136	0.98664491210749	0.982594026459395	0.98664491210749	0.982594026459395	1.04029167072318	1.04631404904744	0.975022122708658	0.972205293631936	short reads	0.02285166108898	0.131023060239615
Kraken	Plant-associated	species	0.320473279862334	0.320476854461805	0.320473279862334	0.320476854461805	0.717290001611757	0.713618582505951	0.717289849211276	0.713618427535144	0.006331409749981	0.219146641880443	0.006331409749981	0.219146641880443	0.026713184345584	0.00586058148288	0.026713184345584	0.00586058148288	0.320473279862334	0.320476854461805	0.320473279862334	0.320476854461805	0.010162522436835	0.011413458727657	0.010162522436835	0.011413458727657	0.412846546930326	0.41137554476805	0.412846546930326	0.41137554476805	0.417410788661033	0.42322697684295	0.417410788661033	0.42322697684295	0.546279485685889	0.551794257948619	0.546279485685889	0.551794257948619	0.582589211338967	0.57677302315705	0.582589211338967	0.57677302315705	0.92733257014761	0.927125610700335	0.927332564836743	0.927125605431119	short reads	0.001174101644334	0.035836333732516
Kraken	Plant-associated	strain	0.356886387436986	0.357076094372106	0.356886387436986	0.357076094372106	0.985042235127984	0.9730406153936	0.985042230281713	0.973040608684831	0.00846419061492	0.40017627079799	0.00846419061492	0.40017627079799	0.304488330386169	0.01230751444576	0.304488330386169	0.01230751444576	0.356886387436986	0.357076094372106	0.356886387436986	0.357076094372106	0.016345582628476	0.023834345358016	0.016345582628476	0.023834345358016	0.503460304141928	0.502265559167435	0.503460304141928	0.502265559167435	0.062551227908183	0.071462844122308	0.062551227908183	0.071462844122308	0.375800163157602	0.379549615024107	0.375800163157602	0.379549615024107	0.937448772091817	0.928537155877692	0.937448772091817	0.928537155877692	0.994620783306055	0.991125393445605	0.994620781283239	0.991125390535956	short reads	0.002371229239739	0.08246213391029
Kraken	Plant-associated	superkingdom	0.685365157001198	0.685999744352159	0.685365157001198	0.685999744352159	0.99941794087282	0.999080982505555	3.66693427382083E-15	0.443544201540016	0.183198993068265	0.320228139492645	0.183198993068265	0.320228139492645	0.998444055984545	0.434796989685513	0.998444055984545	0.434796989685513	0.685365157001198	0.685999744352159	0.685365157001198	0.685999744352159	0.309528457451481	0.363356953586536	0.309528457451481	0.363356953586536	0.812467574635816	0.812597858857132	0.812467574635816	0.812597858857132	0.001555944015455	0.002515291133231	0.001555944015455	0.002515291133231	0.686430439798629	0.687723702395335	0.686430439798629	0.687723702395335	0.998444055984545	0.997484708866769	0.998444055984545	0.997484708866769	1.0053897497547	1.00854626500873	0.996892962385512	0.995100458664501	short reads	0.183198993068265	0.244326809364537
[truncated: 10 more columns]
