# Supplementary material for: Critical Assessment of Metagenome Interpretation: the second round of challenges
Source: Nat Methods. 2022 Apr 8;19(4):429–40. doi: 10.1038/s41592-022-01431-4 (PMC9007738; doi:10.1038/s41592-022-01431-4)
Supplement: Source Data Fig. 4 — Completeness, purity, 2–L1 norm and 16-weighted UniFrac of taxonomic profilers at genus rank. [file 41592_2022_1431_MOESM8_ESM.tsv]

Method	Completeness_mean	Purity_mean	Completeness_std	Purity_std	2 – L1 norm error_mean	16 – Weighted UniFrac error_mean	L1 norm error_std	Weighted UniFrac error_std	Dataset	Rank
Bracken 2.2	95.5976311028575	42.3847835922537	0.703369290570078	6.21309103016673	1.626057	12.7943578836747	0.01939381977733	0.08298985472864	Marine	genus
CCMetagen 1.1.3	36.8662787634809	87.1874221737901	2.59015994637132	2.23173855017373	1.184441046	10.4996966110161	0.030925633459881	0.117032831544051	Marine	genus
Centrifuge 1.0.4 beta	92.8996791153071	80.1119206351889	0.96785106939217	3.43737437380734	1.634388	12.7447885360776	0.018228951819686	0.095643140199232	Marine	genus
DUDes 0.08	43.0909214072619	97.6304269358445	2.54839968189635	1.0348938234964	1.57867634	12.83432155	0.021050989630905	0.127653987589619	Marine	genus
DUDes cami1	70.6395066338288	66.5728643806771	1.28146055312079	3.18824424278924	1.4549742	11.55237203	0.094089493387862	0.436327301253153	Marine	genus
FOCUS 1.5	35.1467438347442	44.0117014913037	1.79840333051543	3.34644350628678	0.995203610793725	9.65242974777965	0.037092573277552	0.109712536344793	Marine	genus
FOCUS cami1	41.0065244811515	36.4693371588579	2.33039818890753	1.97518611918724	1.13941211	9.93471649747043	0.035277625051877	0.091845090126632	Marine	genus
LSHVec gsa	55.719557195572	91.5151515151515			1.05003734131465	10.1296326899901			Marine	genus
MetaPalette 1.0.0	24.6680088181281	95.43404098142	8.05954120788852	2.23276436838275	1.11873969586145	10.2672926948466	0.156710573234632	0.398103439528592	Marine	genus
MetaPhlAn 2.9.22	89.7519395411411	96.1507414651648	0.934590592370772	0.913281416060724	1.68193103	13.31022946	0.03625323501081	0.183983227855517	Marine	genus
MetaPhlAn cami1	70.9922377702812	97.1818368659732	1.68104801467438	1.36568631957871	1.49948787	11.8106766562425	0.072263382889647	0.34610349613939	Marine	genus
MetaPhyler 1.25	29.9425853292149	73.7178992263998	2.30295832059083	2.07281432655683	1.231614	10.638919263228	0.032694151090915	0.169115740090262	Marine	genus
Metalign 0.6.2 avg	77.859778597786	93.3628318584071			1.6265116	11.7830957027556			Marine	genus
NBC++	83.6062192124777	15.8609411016652	1.20662316879586	1.34911791410537	1.21587626244406	10.8303503685111	0.038463615946128	0.198433052177327	Marine	genus
TIPP 4.3.10	56.7368714109453	23.109756097561	1.66886370928654	1.61766713755571	0.987757999999998	10.0220511736736	0.139716822322869	0.660246867969519	Marine	genus
TIPP cami1	59.1327086394564	24.4584235135094	1.12847012915722	1.79551945546137	1.18576277	11.1688492729534	0.044177464907112	0.142313676299569	Marine	genus
mOTUs 2.5.1_2	96.5451267268319	95.8466344298493	0.509492049358291	0.817444798226616	1.86693691796256	14.1418826747786	0.019047065760167	0.137866131050772	Marine	genus
mOTUs cami1	63.968992766721	78.3793791495948	1.67323437762782	4.32522390492735	1.141410981	10.2368565357926	0.072203355855425	0.338119301913928	Marine	genus
Bracken 2.2	100	12.1158190073679	0	2.81758355004064	1.53819246	12.2783538608359	0.052630904969874	0.266730340967863	Strain-madness	genus
CCMetagen 1.1.3	60.8333333333333	37.0370342788932	8.24872877326317	5.11535222837596	1.3989038233	12.0548320222986	0.167042968436354	0.999315807138514	Strain-madness	genus
Centrifuge 1.0.4 beta	96.6666666666667	23.8891017479802	4.1030496993111	3.31923458164506	1.68224982	13.0035146741601	0.047743243247876	0.265695745138216	Strain-madness	genus
DUDes 0.08	60.1666666666667	95.3209956709957	7.63762615825973	6.07960661661353	1.332580347	11.013581146	0.140079041779897	0.790715400869512	Strain-madness	genus
DUDes cami1	91.75	57.8481690086062	6.32266956220369	5.77825420080124	1.692817301	12.495702645	0.082548393726644	0.457755228547261	Strain-madness	genus
FOCUS 1.5	67.4166666666667	15.0399435250212	9.91652873174591	2.17442786922543	1.33325413752799	10.4006031961983	0.062135443673593	0.316542665043783	Strain-madness	genus
FOCUS cami1	74.5	12.0187481245908	8.92825877278458	1.33998072742768	1.375151866	10.4712814605201	0.066936026113806	0.30995424554775	Strain-madness	genus
LSHVec gsa	33.3333333333333	100			1.72070547800987	13.5308625104653			Strain-madness	genus
MetaPhlAn 2.9.22	89.1666666666667	92.8257575757576	4.01666003045122	3.16221716300146	1.875000339	14.285225307	0.041820848378194	0.199116185039893	Strain-madness	genus
MetaPhlAn cami1	71.5833333333333	91.1475468975469	7.11606125055575	4.86882674322194	1.71698778	13.5859427895108	0.101259384033869	0.237096411112207	Strain-madness	genus
MetaPhyler 1.25	92.25	79.1703553799142	5.46067977169725	7.24577112124531	1.60842714	13.4464988538971	0.088643196537377	0.193688428344385	Strain-madness	genus
Metalign 0.6.2	58.3333333333333	63.6363636363636			1.5181987	11.9589158286913			Strain-madness	genus
TIPP 4.3.10	100	3.84615384615384	0	0	1.43767212	12.1606850764193	0.175078124112504	0.964735123690498	Strain-madness	genus
TIPP cami1	99.5	4.20903836100178	1.98902713813285	0.279809263771404	1.7741801591	13.9262639514656	0.037336686185993	0.152778495654327	Strain-madness	genus
mOTUs 2.5.1_6	93.5833333333333	37.2928298439897	4.86273421676023	3.640046890885	1.50763803065373	7.16234408729664	0.137411176956806	1.85807727875623	Strain-madness	genus
mOTUs cami1	92.9166666666667	69.1333529430666	5.96649361147003	6.48246944011284	1.9049429977	13.5308779237898	0.062553924777468	0.317553272192509	Strain-madness	genus
