# Supplementary material for: Critical Assessment of Metagenome Interpretation: the second round of challenges
Source: Nat Methods. 2022 Apr 8;19(4):429–40. doi: 10.1038/s41592-022-01431-4 (PMC9007738; doi:10.1038/s41592-022-01431-4)
Supplement: Source Data Fig. 5 — Runtime (hours) and maximum memory usage (GB) of methods. [file 41592_2022_1431_MOESM9_ESM.tsv]

Method	Version	Runtime (hours)	Maximum memory (GB)	Dataset	Task	Detail
MetaHipMer	2.0.1.2	2.17	1961.09	Marine	assembly
MEGAHIT	1.2.7	7.07	42.02	Marine	assembly
metaSPAdes	3.13.1	44.41	262.74	Marine	assembly
OPERA-MS	0.8.3	10.22	100.75	Marine	assembly
Ray Meta	2.3.1	16.63	320.99	Marine	assembly
ABySS	2.1.5	63.98	979.27	Marine	assembly
GATB	1	34.13	56.63	Marine	assembly
MaxBin	2.2.7	70.24	12.62	Marine	genome binning
MaxBin	2.2.7	69.41	7.05	Strain-madness	genome binning
MaxBin	2.0.2	40.36	5.54	Marine	genome binning
MaxBin	2.0.2	50.92	2.58	Strain-madness	genome binning
LSHVec	1dfe822	6.47	93.53	Marine	genome binning
CONCOCT	1.1.0	9.33	12.36	Marine	genome binning
CONCOCT	1.1.0	52.22	4.97	Strain-madness	genome binning
CONCOCT	0.4.1	41.4	75.21	Marine	genome binning
CONCOCT	0.4.1	203.75	13.61	Strain-madness	genome binning
Autometa	cami2	71.11	22.4	Marine	genome binning
Autometa	cami2	135.56	51.88	Strain-madness	genome binning
MetaBinner	1	51.77	19.46	Marine	genome binning
SolidBin	1.3	13.72	490.25	Marine	genome binning
SolidBin	1.3	38.24	66.21	Strain-madness	genome binning
Vamb	fa045c0	5.42	13.14	Marine	genome binning
Vamb	fa045c0	31.75	7.14	Strain-madness	genome binning
MetaBAT	2.13	1.07	2.659	Marine	genome binning
MetaBAT	2.13	0.05	1.504	Strain-madness	genome binning
MetaBAT	0.25.4	11.07	21.23	Marine	genome binning
MetaBAT	0.25.4	192.88	11.96	Strain-madness	genome binning
Bracken	2.2	3.45	37.18	Strain-madness	taxonomic profiling
Centrifuge	1.0.4_beta	32.95	28.26	Strain-madness	taxonomic profiling
MetaPhlAn	2.9.22	8.51	2.23	Strain-madness	taxonomic profiling
FOCUS	1.5	1.89	0.17	Strain-madness	taxonomic profiling
TIPP	4.3.10	162.42	52.45	Strain-madness	taxonomic profiling
DUDes	0.08	71.79	41.61	Strain-madness	taxonomic profiling
mOTUs	2.5.1	25.5	6.21	Strain-madness	taxonomic profiling
MetaPhyler	1.25	69.47	1.93	Strain-madness	taxonomic profiling
CCMetagen	1.1.3	15.67	126.761	Strain-madness	taxonomic profiling
MetaPhlAn	2.2.0	12.74	1.44	Strain-madness	taxonomic profiling
FOCUS	0.31	17.92	7.17	Strain-madness	taxonomic profiling
TIPP	2.0.0	320.89	13.51	Strain-madness	taxonomic profiling
DUDes	0.02	82.69	29.81	Strain-madness	taxonomic profiling
mOTUs	1.1.1	25.02	1.01	Strain-madness	taxonomic profiling
PhyloPythiaS+	1.4	287.32	272.54	Marine	taxonomic binning	(gsa)
PhyloPythiaS+	1.4	36.06	270.47	Strain-madness	taxonomic binning	(gsa)
DIAMOND	0.9.28	25.02	44.33	Marine	taxonomic binning	(gsa)
DIAMOND	0.9.28	319.2	38.94	Marine	taxonomic binning	(sr)
DIAMOND	0.9.28	18.2	38.78	Strain-madness	taxonomic binning	(gsa)
DIAMOND	0.9.28	1753	36.34	Strain-madness	taxonomic binning	(sr)
Kraken	2.0.8 beta	0.05	37.71	Marine	taxonomic binning	(gsa)
Kraken	2.0.8 beta	0.43	37.12	Marine	taxonomic binning	(sr)
Kraken	2.0.8 beta	0.02	36.76	Strain-madness	taxonomic binning	(gsa)
Kraken	2.0.8 beta	3.47	36.74	Strain-madness	taxonomic binning	(sr)
MEGAN	6.15.2	27.07	65.8	Marine	taxonomic binning	(gsa)
MEGAN	6.15.2	18.72	38.78	Strain-madness	taxonomic binning	(gsa)
Bracken	2.2	0.66	37.16	Marine	taxonomic profiling
mOTUs	2.5.1	1.98	3.38	Marine	taxonomic profiling
LSHVec	1dfe822	66.65	175.03	Marine	taxonomic profiling
CCMetagen	1.1.3	2.09	126.77	Marine	taxonomic profiling
Metalign	0.6.2	6.35	39.07	Marine	taxonomic profiling
MetaPhlAn	2.9.22	2.97	2.24	Marine	taxonomic profiling
Centrifuge	1.0.4_beta	3.86	28.69	Marine	taxonomic profiling
FOCUS	1.5	0.51	0.16	Marine	taxonomic profiling
TIPP	4.3.10	26.22	64.76	Marine	taxonomic profiling
MetaPhyler	1.25	15.84	1.96	Marine	taxonomic profiling
MetaPalette	1.0.0	72.8	73.5	Marine	taxonomic profiling
DUDes	0.08	9.73	41.61	Marine	taxonomic profiling
MetaPhlAn	2.2.0	2.47	1.59	Marine	taxonomic profiling
FOCUS	0.31	4.26	7.17	Marine	taxonomic profiling
TIPP	2.0.0	40.5	14.5	Marine	taxonomic profiling
DUDes	0.02	14.04	29.81	Marine	taxonomic profiling
mOTUs	1.1.1	2.86	1.01	Marine	taxonomic profiling
